# Supplementary material for: Spatiotemporally transcriptomic analyses of floral buds reveal the high-resolution landscape of flower development and dormancy regulation in peach
Source: Hortic Res. 2025 Feb 11;12(5):uhaf029. doi: 10.1093/hr/uhaf029 (PMC11986580; doi:10.1093/hr/uhaf029)
Supplement: Web_Material_uhaf028 [file web_material_uhaf028.zip]

Archive with 2 entries (2 files):
- Supplemental Figure.docx
- supplemental file.xlsx
