# Supplementary material for: Spatiotemporally transcriptomic analyses of floral buds reveal the high-resolution landscape of flower development and dormancy regulation in peach
Source: Hortic Res. 2025 Feb 11;12(5):uhaf029. doi: 10.1093/hr/uhaf029 (PMC11986580; doi:10.1093/hr/uhaf029)
Supplement: Web_Material_uhaf028 [file web_material_uhaf028.zip › supplemental file.xlsx]

## Sheet: Readme
Table S1	A summary of three spatial transcriptomic datasets sequenced in this study.
Table S2	Top 10 genes for each cluster annotation of Ad1
Table S3	Top 10 genes for each cluster annotation of Ad2
Table S4	Top 10 genes for each cluster annotation of Ad3
Table S5	All expressed genes in Ad1 sample.
Table S6	All expressed genes in Ad2 sample.
Table S7	All expressed genes in Ad3 sample.
Table S8	Expression level of DORMANCY ASSOCIATED MADS-box genes (DAMs) and SHORT VEGETATIVE PHASE (SVP)-like genes affecting flower development.
Table S9	The primer used for in situ hybridization and qRT-PCR.

## Sheet: Table S1
Gene Expression Metrics	Ad1	Ad2	Ad3
Sequencing data
Number of Reads	292519344	395115826	513511542
Valid Barcodes	0.98	0.975	0.953
Valid UMIs	0.999	0.999	0.999
Sequencing Saturation	0.782	0.646	0.651
Q30 Bases in Barcode	0.953	0.956	0.862
Q30 Bases in RNA Read	0.92	0.924	0.931
Q30 Bases in UMI	0.939	0.942	0.851
Mapping data
Reads Mapped to Genome	0.79	0.915	0.931
Reads Mapped Confidently to Genome	0.779	0.902	0.908
Reads Mapped Confidently to Intergenic Regions	0.059	0.068	0.066
Reads Mapped Confidently to Intronic Regions	0.011	0.013	0.011
Reads Mapped Confidently to Exonic Regions	0.708	0.821	0.832
Reads Mapped Confidently to Transcriptome	0.684	0.791	0.799
Reads Mapped Antisense to Gene	0.005	0.008	0.011
Spots data
Fraction Reads in Spots Under Tissue	0.777	0.828	0.823
Mean Reads per Spot	159324	168278	191824
Mean Reads Under Tissue per Spot	115966	134989	148985
Median Genes per Spot	6449	8838	8422
Total Genes Detected	19785	20744	20706
Median UMI Counts per Spot	15339	37387	36427

## Sheet: Table S2
gene	p_val	avg_logFC	pct.1	pct.2	p_val_adj	cluster	gene_diff	gene_id	gene_name	description	TFs_Family	GO_id	GO_term	pathway	pathway_description	BLAST_on_TAIR10
Prupe.7G256800	5.71589e-25	0.331768	0.272	0.115	1.17502e-20	1	2.365	Prupe.7G256800_v2.0.a1	Prupe.7G256800	hypothetical protein PRUPE_7G256800	--	--	--	--	--	--
Prupe.1G458800	1.11199e-24	0.380107	0.28	0.113	2.28592e-20	1	2.478	Prupe.1G458800_v2.0.a1	Prupe.1G458800	hypothetical protein PRUPE_1G458800	--	GO:0008115,GO:0046653	sarcosine oxidase activity|tetrahydrofolate metabolic process	--	--	--
Prupe.6G075900	7.87885e-20	0.252869	0.189	0.056	1.61966e-15	1	3.375	Prupe.6G075900_v2.0.a1	Prupe.6G075900	hypothetical protein PRUPE_6G075900	--	GO:0009911,GO:0010228	positive regulation of flower development|vegetative to reproductive phase transition of meristem	--	--	--
Prupe.4G147500	2.84337e-16	0.23083	0.196	0.065	5.84511e-12	1	3.015	Prupe.4G147500_v2.0.a1	Prupe.4G147500	hypothetical protein PRUPE_4G147500	--	--	--	--	--	--
Prupe.4G192500	4.44501e-16	0.234438	0.204	0.071	9.1376e-12	1	2.873	Prupe.4G192500_v2.0.a1	Prupe.4G192500	hypothetical protein PRUPE_4G192500	NOZZLE	--	--	--	--	--
Prupe.6G029000	2.00782e-12	0.201252	0.196	0.085	4.12748e-08	1	2.306	Prupe.6G029000_v2.0.a1	Prupe.6G029000	hypothetical protein PRUPE_6G029000	--	--	--	--	--	--
Prupe.2G086000	1.02461e-07	0.132564	0.099	0.04	0.00210629	1	2.475	Prupe.2G086000_v2.0.a1	Prupe.2G086000	beta-D-glucosyl crocetin beta-1,6-glucosyltransferase	--	GO:0016758	transferase activity, transferring hexosyl groups	--	--	--
Prupe.7G153300	1.31973e-07	0.169028	0.118	0.042	0.00271297	1	2.81	Prupe.7G153300_v2.0.a1	Prupe.7G153300	uncharacterized protein LOC18771343	--	GO:0016021	integral component of membrane	--	--	--
Prupe.6G239800	0.000123831	0.0755903	0.076	0.029	1	1	2.621	Prupe.6G239800_v2.0.a1	Prupe.6G239800	probable beta-1,4-xylosyltransferase IRX9	--	GO:0000139,GO:0005794,GO:0009834,GO:0010413,GO:0010417,GO:0015018,GO:0016021,GO:0042285,GO:0071555	Golgi membrane|Golgi apparatus|plant-type secondary cell wall biogenesis|glucuronoxylan metabolic process|glucuronoxylan biosynthetic process|galactosylgalactosylxylosylprotein 3-beta-glucuronosyltransferase activity|integral component of membrane|xylosyltransferase activity|cell wall organization	--	--	--
Prupe.8G018100	0.00272906	0.0518856	0.053	0.022	1	1	2.409	Prupe.8G018100_v2.0.a1	Prupe.8G018100	alcohol dehydrogenase	--	GO:0004022,GO:0005737,GO:0008270	alcohol dehydrogenase (NAD) activity|cytoplasm|zinc ion binding	--	--	--
Prupe.7G002700	5.46846e-19	0.151996	0.127	0.012	1.12415e-14	2	10.583	Prupe.7G002700_v2.0.a1	Prupe.7G002700	hypothetical protein PRUPE_7G002700	--	--	--	--	--	--
Prupe.7G190000	6.07403e-15	0.125167	0.097	0.008	1.24864e-10	2	12.125	Prupe.7G190000_v2.0.a1	Prupe.7G190000	hypothetical protein PRUPE_7G190000	--	--	--	--	--	--
Prupe.4G077500	3.13856e-12	0.0791334	0.077	0.006	6.45194e-08	2	12.833	Prupe.4G077500_v2.0.a1	Prupe.4G077500	hypothetical protein PRUPE_4G077500	--	--	--	--	--	--
Prupe.7G242900	7.26439e-12	0.104361	0.083	0.008	1.49334e-07	2	10.375	Prupe.7G242900_v2.0.a1	Prupe.7G242900	hypothetical protein PRUPE_7G242900	--	GO:0005524,GO:0005886,GO:0016021,GO:0042626,GO:0055085	ATP binding|plasma membrane|integral component of membrane|ATPase activity, coupled to transmembrane movement of substances|transmembrane transport	--	--	--
Prupe.7G184700	1.24533e-10	0.0666511	0.055	0.002	2.56002e-06	2	27.5	Prupe.7G184700_v2.0.a1	Prupe.7G184700	hypothetical protein PRUPE_7G184700	--	GO:0003677,GO:0003899,GO:0005736,GO:0005829,GO:0006360,GO:0009561,GO:0032549,GO:0042254,GO:0046872	DNA binding|DNA-directed 5'-3' RNA polymerase activity|RNA polymerase I complex|cytosol|transcription by RNA polymerase I|megagametogenesis|ribonucleoside binding|ribosome biogenesis|metal ion binding	--	--	--
Prupe.6G206600	1.63602e-10	0.0803169	0.069	0.006	3.36317e-06	2	11.5	Prupe.6G206600_v2.0.a1	Prupe.6G206600	hypothetical protein PRUPE_6G206600	--	GO:0008270,GO:0046029	zinc ion binding|mannitol dehydrogenase activity	--	--	--
Prupe.3G207700	4.19279e-09	0.0689552	0.061	0.005	8.61911e-05	2	12.2	Prupe.3G207700_v2.0.a1	Prupe.3G207700	hypothetical protein PRUPE_2G071600	--	--	--	--	--	--
Prupe.8G238700	4.31888e-09	0.0791334	0.064	0.006	8.87833e-05	2	10.667	Prupe.8G238700_v2.0.a1	Prupe.8G238700	late embryogenesis abundant protein D-34	--	--	--	--	--	--
Prupe.2G238600	8.17011e-09	0.0665224	0.052	0.003	0.000167953	2	17.333	Prupe.2G238600_v2.0.a1	Prupe.2G238600	hypothetical protein PRUPE_2G238600	--	--	--	--	--	--
Prupe.3G033000	1.02591e-08	0.0620427	0.052	0.003	0.000210896	2	17.333	Prupe.3G033000_v2.0.a1	Prupe.3G033000	hypothetical protein PRUPE_6G183900	--	--	--	--	--	--
Prupe.7G234500	0	0.0939792	0.074	0.003	0	3	24.667	Prupe.7G234500_v2.0.a1	Prupe.7G234500	protein YLS3	--	GO:0005886,GO:0006869,GO:0008289,GO:0031225	plasma membrane|lipid transport|lipid binding|anchored component of membrane	--	--	--
Prupe.5G238300	0	0.0596901	0.065	0.003	0	3	21.667	Prupe.5G238300_v2.0.a1	Prupe.5G238300	hypothetical protein PRUPE_5G238300	--	GO:0005634,GO:0009506,GO:0016926,GO:0070140	nucleus|plasmodesma|protein desumoylation|SUMO-specific isopeptidase activity	--	--	--
Prupe.1G121600	8.16066e-27	0.18119	0.152	0.007	1.67759e-22	3	21.714	Prupe.1G121600_v2.0.a1	Prupe.1G121600	hypothetical protein PRUPE_1G121600	--	--	--	--	--	--
Prupe.6G266500	1.58019e-22	0.148031	0.127	0.006	3.2484e-18	3	21.167	Prupe.6G266500_v2.0.a1	Prupe.6G266500	18.1 kDa class I heat shock protein	--	GO:0005737,GO:0032991,GO:0042802,GO:0050821,GO:0051260	cytoplasm|protein-containing complex|identical protein binding|protein stabilization|protein homooligomerization	--	--	--
Prupe.8G088300	1.73866e-22	0.116314	0.111	0.004	3.57416e-18	3	27.75	Prupe.8G088300_v2.0.a1	Prupe.8G088300	hypothetical protein PRUPE_8G088300	SRS	GO:0003677,GO:0005634,GO:0007275,GO:0009734,GO:0009851,GO:0045893,GO:0046872	DNA binding|nucleus|multicellular organism development|auxin-activated signaling pathway|auxin biosynthetic process|positive regulation of transcription, DNA-templated|metal ion binding	--	--	--
Prupe.1G469500	5.42933e-15	0.0769816	0.077	0.003	1.11611e-10	3	25.667	Prupe.1G469500_v2.0.a1	Prupe.1G469500	hypothetical protein PRUPE_1G469500	--	--	--	--	--	--
Prupe.6G349800	6.17102e-14	0.0820211	0.074	0.003	1.26858e-09	3	24.667	Prupe.6G349800_v2.0.a1	Prupe.6G349800	PREDICTED: protein LIGHT-DEPENDENT SHORT HYPOCOTYLS 1	--	GO:0003677,GO:0005634,GO:0007275,GO:0009299,GO:0009416,GO:0009637,GO:0009826,GO:0010114,GO:0010218,GO:0090698	DNA binding|nucleus|multicellular organism development|mRNA transcription|response to light stimulus|response to blue light|unidimensional cell growth|response to red light|response to far red light|post-embryonic plant morphogenesis	--	--	--
Prupe.8G107600	3.54453e-13	0.0939792	0.071	0.003	7.28648e-09	3	23.667	Prupe.8G107600_v2.0.a1	Prupe.8G107600	hypothetical protein PRUPE_8G107600	--	--	--	--	--	--
Prupe.2G242400	1.48015e-10	0.081363	0.059	0.003	3.04274e-06	3	19.667	Prupe.2G242400_v2.0.a1	Prupe.2G242400	hypothetical protein PRUPE_2G242400	--	GO:0004252,GO:0005576	serine-type endopeptidase activity|extracellular region	--	--	--
Prupe.8G205700	6.95551e-10	0.0692766	0.059	0.003	1.42984e-05	3	19.667	Prupe.8G205700_v2.0.a1	Prupe.8G205700	hypothetical protein PRUPE_8G205700	--	--	--	--	--	--
Prupe.6G185500	0	0.12004	0.065	0.002	0	4	32.5	Prupe.6G185500_v2.0.a1	Prupe.6G185500	hypothetical protein PRUPE_6G185500	--	--	--	--	--	--
Prupe.3G311600	0	0.108733	0.051	0.002	0	4	25.5	Prupe.3G311600_v2.0.a1	Prupe.3G311600	hypothetical protein PRUPE_3G311600	--	GO:0009793,GO:0009845,GO:0010029,GO:0098755	embryo development ending in seed dormancy|seed germination|regulation of seed germination|maintenance of seed dormancy by absisic acid	--	--	--
Prupe.1G396400	2.71864e-28	0.245657	0.157	0.002	5.58871e-24	4	78.5	Prupe.1G396400_v2.0.a1	Prupe.1G396400	B3 domain-containing protein At5g26805	--	GO:0003677,GO:0005634	DNA binding|nucleus	--	--	--
Prupe.1G314600	2.15568e-20	0.179414	0.144	0.006	4.43143e-16	4	24	Prupe.1G314600_v2.0.a1	Prupe.1G314600	uncharacterized protein LOC18792550	--	--	--	--	--	--
Prupe.2G169100	2.28845e-20	0.208941	0.134	0.005	4.70437e-16	4	26.8	Prupe.2G169100_v2.0.a1	Prupe.2G169100	hypothetical protein PRUPE_2G169100	--	GO:0005886,GO:0016021,GO:0050832	plasma membrane|integral component of membrane|defense response to fungus	--	--	--
Prupe.3G019100	6.49276e-18	0.175396	0.12	0.005	1.33472e-13	4	24	Prupe.3G019100_v2.0.a1	Prupe.3G019100	hypothetical protein PRUPE_3G019100	--	--	--	--	--	--
Prupe.5G134700	1.81866e-13	0.134182	0.097	0.004	3.73861e-09	4	24.25	Prupe.5G134700_v2.0.a1	Prupe.5G134700	protein DMR6-LIKE OXYGENASE 2	--	GO:0002229,GO:0046244,GO:0046872,GO:0051213	defense response to oomycetes|salicylic acid catabolic process|metal ion binding|dioxygenase activity	--	--	--
Prupe.3G065300	2.21631e-12	0.126971	0.079	0.002	4.55607e-08	4	39.5	Prupe.3G065300_v2.0.a1	Prupe.3G065300	ankyrin repeat-containing protein At2g01680	--	GO:0005634,GO:0005886,GO:0009651,GO:0016020,GO:0016021,GO:0034613	nucleus|plasma membrane|response to salt stress|membrane|integral component of membrane|cellular protein localization	--	--	--
Prupe.7G246400	2.7847e-08	0.081841	0.056	0.002	0.000572452	4	28	Prupe.7G246400_v2.0.a1	Prupe.7G246400	stellacyanin	--	GO:0009055,GO:0046872	electron transfer activity|metal ion binding	--	--	--
Prupe.6G084100	6.04682e-07	0.0968735	0.051	0.002	0.0124304	4	25.5	Prupe.6G084100_v2.0.a1	Prupe.6G084100	hypothetical protein PRUPE_6G084100	C2H2	GO:0003700,GO:0005634,GO:0006355,GO:0043565,GO:0046872	DNA-binding transcription factor activity|nucleus|regulation of transcription, DNA-templated|sequence-specific DNA binding|metal ion binding	--	--	--
Prupe.4G213200	0	0.0605863	0.069	0.004	0	5	17.25	Prupe.4G213200_v2.0.a1	Prupe.4G213200	psbP domain-containing protein 6, chloroplastic	--	GO:0005509,GO:0009507,GO:0009534,GO:0009543,GO:0009570,GO:0009579,GO:0009654,GO:0015979,GO:0019898,GO:0031977	calcium ion binding|chloroplast|chloroplast thylakoid|chloroplast thylakoid lumen|chloroplast stroma|thylakoid|photosystem II oxygen evolving complex|photosynthesis|extrinsic component of membrane|thylakoid lumen	--	--	--
Prupe.8G079200	0	0.0460566	0.054	0.005	0	5	10.8	Prupe.8G079200_v2.0.a1	Prupe.8G079200	uncharacterized protein LOC110746202	--	GO:0009733	response to auxin	ko04075	Plant hormone signal transduction	--
Prupe.1G587100	6.12969e-17	0.224216	0.217	0.033	1.26008e-12	5	6.576	Prupe.1G587100_v2.0.a1	Prupe.1G587100	hypothetical protein PRUPE_1G587100	NAC	GO:0003677,GO:0003700,GO:0005634,GO:0009908	DNA binding|DNA-binding transcription factor activity|nucleus|flower development	--	--	--
Prupe.7G200100	1.25738e-15	0.185498	0.197	0.03	2.58481e-11	5	6.567	Prupe.7G200100_v2.0.a1	Prupe.7G200100	PREDICTED: auxin-binding protein ABP20	--	GO:0005618,GO:0009734,GO:0030145,GO:0045735,GO:0048046	cell wall|auxin-activated signaling pathway|manganese ion binding|nutrient reservoir activity|apoplast	--	--	--
Prupe.5G195500	1.31943e-14	0.123442	0.143	0.019	2.71235e-10	5	7.526	Prupe.5G195500_v2.0.a1	Prupe.5G195500	hypothetical protein PRUPE_5G195500	--	GO:0009507,GO:0009535,GO:0009773,GO:0010598,GO:0016021	chloroplast|chloroplast thylakoid membrane|photosynthetic electron transport in photosystem I|NAD(P)H dehydrogenase complex (plastoquinone)|integral component of membrane	--	--	--
Prupe.1G552800	9.59205e-13	0.137274	0.158	0.024	1.97184e-08	5	6.583	Prupe.1G552800_v2.0.a1	Prupe.1G552800	hypothetical protein PRUPE_1G552800	--	--	--	--	--	--
Prupe.1G006600	1.0252e-11	0.125289	0.133	0.019	2.1075e-07	5	7	Prupe.1G006600_v2.0.a1	Prupe.1G006600	hypothetical protein PRUPE_1G006600	bHLH	GO:0003677,GO:0003700,GO:0005634,GO:0010052,GO:0010374,GO:0010377,GO:0010444,GO:0045597,GO:0045893,GO:0046983,GO:0051782,GO:0061086	DNA binding|DNA-binding transcription factor activity|nucleus|guard cell differentiation|stomatal complex development|guard cell fate commitment|guard mother cell differentiation|positive regulation of cell differentiation|positive regulation of transcription, DNA-templated|protein dimerization activity|negative regulation of cell division|negative regulation of histone H3-K27 methylation	--	--	FAMA
Prupe.2G227300	1.13698e-08	0.103207	0.079	0.007	0.000233729	5	11.286	Prupe.2G227300_v2.0.a1	Prupe.2G227300	uncharacterized protein LOC18787037	--	--	--	--	--	--
Prupe.1G226900	1.08719e-07	0.104867	0.099	0.015	0.00223495	5	6.6	Prupe.1G226900_v2.0.a1	Prupe.1G226900	ELMO domain-containing protein A	--	--	--	--	--	--
Prupe.6G072400	5.6177e-06	0.0563349	0.064	0.009	0.115483	5	7.111	Prupe.6G072400_v2.0.a1	Prupe.6G072400	hypothetical protein PRUPE_6G072400	--	GO:0004497,GO:0005506,GO:0009639,GO:0009687,GO:0010114,GO:0010295,GO:0016021,GO:0016125,GO:0020037,GO:0046345,GO:0048838,GO:0055114	monooxygenase activity|iron ion binding|response to red or far red light|abscisic acid metabolic process|response to red light|(+)-abscisic acid 8'-hydroxylase activity|integral component of membrane|sterol metabolic process|heme binding|abscisic acid catabolic process|release of seed from dormancy|oxidation-reduction process	--	--	--
Prupe.8G173100	0	0.0661514	0.075	0.005	0	6	15	Prupe.8G173100_v2.0.a1	Prupe.8G173100	hypothetical protein PRUPE_8G173100	--	--	--	--	--	--
Prupe.8G264200	3.30014e-41	0.489182	0.39	0.023	6.78409e-37	6	16.957	Prupe.8G264200_v2.0.a1	Prupe.8G264200	hypothetical protein PRUPE_8G264200	--	GO:0005576,GO:0008810,GO:0030245,GO:0071555	extracellular region|cellulase activity|cellulose catabolic process|cell wall organization	--	--	CEL2
Prupe.1G137600	1.83773e-34	0.417157	0.329	0.02	3.77782e-30	6	16.45	Prupe.1G137600_v2.0.a1	Prupe.1G137600	heavy metal-associated isoprenylated plant protein 36	--	GO:0030001,GO:0046872	metal ion transport|metal ion binding	--	--	--
Prupe.5G232600	3.18371e-22	0.292475	0.233	0.015	6.54476e-18	6	15.533	Prupe.5G232600_v2.0.a1	Prupe.5G232600	WUSCHEL-related homeobox 1	HB-WOX	GO:0003677,GO:0003700,GO:0005634,GO:0005829,GO:0099402	DNA binding|DNA-binding transcription factor activity|nucleus|cytosol|plant organ development	--	--	--
Prupe.8G146600	4.80332e-19	0.262069	0.192	0.012	9.87419e-15	6	16	Prupe.8G146600_v2.0.a1	Prupe.8G146600	nucleobase-ascorbate transporter 4 isoform X2	--	GO:0016021,GO:0022857	integral component of membrane|transmembrane transporter activity	--	--	--
Prupe.2G056600	3.59485e-16	0.171315	0.13	0.003	7.38994e-12	6	43.333	Prupe.2G056600_v2.0.a1	Prupe.2G056600	hypothetical protein PRUPE_2G056600	--	GO:0003676,GO:0031047	nucleic acid binding|gene silencing by RNA	--	--	--
Prupe.1G071800	1.71682e-12	0.134458	0.116	0.005	3.52928e-08	6	23.2	Prupe.1G071800_v2.0.a1	Prupe.1G071800	hypothetical protein PRUPE_1G071800	--	GO:0000323,GO:0001666,GO:0005783,GO:0005886,GO:0009723,GO:0009733,GO:0009734,GO:0009749,GO:0009921,GO:0009925,GO:0009926,GO:0009958,GO:0010252,GO:0010315,GO:0010329,GO:0016021	lytic vacuole|response to hypoxia|endoplasmic reticulum|plasma membrane|response to ethylene|response to auxin|auxin-activated signaling pathway|response to glucose|auxin efflux carrier complex|basal plasma membrane|auxin polar transport|positive gravitropism|auxin homeostasis|auxin efflux|auxin efflux transmembrane transporter activity|integral component of membrane	--	--	--
Prupe.7G201700	3.85202e-11	0.111744	0.103	0.006	7.9186e-07	6	17.167	Prupe.7G201700_v2.0.a1	Prupe.7G201700	transcription repressor MYB6	MYB	GO:0005634,GO:0030154,GO:0043565,GO:0044212	nucleus|cell differentiation|sequence-specific DNA binding|transcription regulatory region DNA binding	--	--	--
Prupe.7G237900	9.8045e-10	0.0719129	0.075	0.004	2.01551e-05	6	18.75	Prupe.7G237900_v2.0.a1	Prupe.7G237900	cytochrome P450 734A1	--	GO:0004497,GO:0005506,GO:0008395,GO:0009741,GO:0010268,GO:0016021,GO:0016131,GO:0016705,GO:0020037,GO:0040008	monooxygenase activity|iron ion binding|steroid hydroxylase activity|response to brassinosteroid|brassinosteroid homeostasis|integral component of membrane|brassinosteroid metabolic process|oxidoreductase activity, acting on paired donors, with incorporation or reduction of molecular oxygen|heme binding|regulation of growth	--	--	--
Prupe.3G284800	9.13008e-07	0.059227	0.055	0.001	0.0187687	6	55	Prupe.3G284800_v2.0.a1	Prupe.3G284800	2-methylene-furan-3-one reductase isoform X1	--	GO:0008270,GO:0102978	zinc ion binding|furaneol oxidoreductase activity	--	--	--
Prupe.8G015800	0	0.485567	0.649	0.012	0	7	54.083	Prupe.8G015800_v2.0.a1	Prupe.8G015800	hypothetical protein PRUPE_8G015600	--	GO:0006511,GO:0016021,GO:0046872,GO:0061630	ubiquitin-dependent protein catabolic process|integral component of membrane|metal ion binding|ubiquitin protein ligase activity	--	--	--
Prupe.1G224800	0	0.481804	0.64	0.012	0	7	53.333	Prupe.1G224800_v2.0.a1	Prupe.1G224800	hypothetical protein PRUPE_1G224800	--	GO:0004467,GO:0005524,GO:0005737,GO:0005783,GO:0031956,GO:0046949,GO:0080110	long-chain fatty acid-CoA ligase activity|ATP binding|cytoplasm|endoplasmic reticulum|medium-chain fatty acid-CoA ligase activity|fatty-acyl-CoA biosynthetic process|sporopollenin biosynthetic process	--	--	--
Prupe.5G055800	0	0.352442	0.432	0.006	0	7	72	Prupe.5G055800_v2.0.a1	Prupe.5G055800	olee1-like protein	--	GO:0005615	extracellular space	--	--	--
Prupe.1G099000	0	0.347846	0.432	0.01	0	7	43.2	Prupe.1G099000_v2.0.a1	Prupe.1G099000	UDP-glucuronate 4-epimerase 1	--	GO:0005768,GO:0005794,GO:0005802,GO:0016021,GO:0032580,GO:0033481,GO:0050378,GO:0050829,GO:0050832	endosome|Golgi apparatus|trans-Golgi network|integral component of membrane|Golgi cisterna membrane|galacturonate biosynthetic process|UDP-glucuronate 4-epimerase activity|defense response to Gram-negative bacterium|defense response to fungus	--	--	--
Prupe.5G014900	0	0.29279	0.36	0.009	0	7	40	Prupe.5G014900_v2.0.a1	Prupe.5G014900	hypothetical protein PRUPE_5G014900	--	GO:0004364,GO:0005737,GO:0005829,GO:0006749,GO:0009407	glutathione transferase activity|cytoplasm|cytosol|glutathione metabolic process|toxin catabolic process	--	--	--
Prupe.1G192600	0	0.256811	0.297	0.003	0	7	99	Prupe.1G192600_v2.0.a1	Prupe.1G192600	hypothetical protein PRUPE_1G192600	--	GO:0005887,GO:0009705,GO:0022841,GO:0046872,GO:0071805	integral component of plasma membrane|plant-type vacuole membrane|potassium ion leak channel activity|metal ion binding|potassium ion transmembrane transport	--	--	--
Prupe.4G013200	0	0.232297	0.27	0.005	0	7	54	Prupe.4G013200_v2.0.a1	Prupe.4G013200	hypothetical protein PRUPE_4G013200	--	GO:0006869,GO:0008289	lipid transport|lipid binding	--	--	--
Prupe.1G148300	0	0.150496	0.171	0.005	0	7	34.2	Prupe.1G148300_v2.0.a1	Prupe.1G148300	hypothetical protein PRUPE_1G148300	--	GO:0003676,GO:0004523,GO:0046872	nucleic acid binding|RNA-DNA hybrid ribonuclease activity|metal ion binding	--	--	--
Prupe.3G000600	0	0.0762239	0.081	0.001	0	7	81	Prupe.3G000600_v2.0.a1	Prupe.3G000600	hypothetical protein PRUPE_3G000600	--	GO:0005618,GO:0009505,GO:0009506,GO:0010497,GO:0030145,GO:0045735,GO:0048046,GO:2000280	cell wall|plant-type cell wall|plasmodesma|plasmodesmata-mediated intercellular transport|manganese ion binding|nutrient reservoir activity|apoplast|regulation of root development	--	--	--
Prupe.8G015200	7.55361e-10	0.0944908	0.072	0	1.55279e-05	7	Inf	Prupe.8G015200_v2.0.a1	Prupe.8G015200	hypothetical protein PRUPE_8G015200	--	GO:0000463,GO:0000466,GO:0005654,GO:0005730,GO:0030687,GO:0043021,GO:0070545,GO:0090069,GO:2000232	maturation of LSU-rRNA from tricistronic rRNA transcript (SSU-rRNA, 5.8S rRNA, LSU-rRNA)|maturation of 5.8S rRNA from tricistronic rRNA transcript (SSU-rRNA, 5.8S rRNA, LSU-rRNA)|nucleoplasm|nucleolus|preribosome, large subunit precursor|ribonucleoprotein complex binding|PeBoW complex|regulation of ribosome biogenesis|regulation of rRNA processing	--	--	--

## Sheet: Table S3
gene	p_val	avg_logFC	pct.1	pct.2	p_val_adj	cluster	gene_diff	gene_id	gene_name	description	TFs_Family	GO_id	GO_term	pathway	pathway_description	BLAST_on_TAIR10
Prupe.6G186000	0	0.116339	0.126	0.014	0	1	9	Prupe.6G186000_v2.0.a1	Prupe.6G186000	probable xyloglucan galactosyltransferase GT17	--	GO:0000139,GO:0006486,GO:0016021,GO:0016757	Golgi membrane|protein glycosylation|integral component of membrane|transferase activity, transferring glycosyl groups	--	--	--
Prupe.2G244200	0	0.0765987	0.081	0.009	0	1	9	Prupe.2G244200_v2.0.a1	Prupe.2G244200	uncharacterized protein LOC18785364	--	--	--	--	--	--
Prupe.7G036100	0	0.056396	0.068	0.008	0	1	8.5	Prupe.7G036100_v2.0.a1	Prupe.7G036100	hypothetical protein PRUPE_7G036100	--	GO:0004650,GO:0005576,GO:0005618,GO:0005975,GO:0009835,GO:0071555	polygalacturonase activity|extracellular region|cell wall|carbohydrate metabolic process|fruit ripening|cell wall organization	--	--	--
Prupe.5G162900	0	0.0522566	0.065	0.007	0	1	9.286	Prupe.5G162900_v2.0.a1	Prupe.5G162900	uncharacterized protein LOC18777563	--	--	--	--	--	--
Prupe.7G056200	0	0.0518299	0.052	0.007	0	1	7.429	Prupe.7G056200_v2.0.a1	Prupe.7G056200	ABC transporter G family member 15	--	GO:0005524,GO:0005886,GO:0016021,GO:0042626,GO:0055085,GO:0080167	ATP binding|plasma membrane|integral component of membrane|ATPase activity, coupled to transmembrane movement of substances|transmembrane transport|response to karrikin	--	--	--
Prupe.2G287900	4.98836e-90	0.455556	0.403	0.057	1.02546e-85	1	7.07	Prupe.2G287900_v2.0.a1	Prupe.2G287900	hypothetical protein PRUPE_2G287900	--	GO:0004601,GO:0005576,GO:0006979,GO:0009505,GO:0009506,GO:0020037,GO:0042744,GO:0046872	peroxidase activity|extracellular region|response to oxidative stress|plant-type cell wall|plasmodesma|heme binding|hydrogen peroxide catabolic process|metal ion binding	ko00940	Phenylpropanoid biosynthesis	--
Prupe.8G056300	4.65683e-46	0.236734	0.259	0.037	9.57305e-42	1	7	Prupe.8G056300_v2.0.a1	Prupe.8G056300	hypothetical protein PRUPE_8G056300	--	--	--	--	--	--
Prupe.6G135100	1.16571e-24	0.133094	0.155	0.021	2.39636e-20	1	7.381	Prupe.6G135100_v2.0.a1	Prupe.6G135100	hypothetical protein PRUPE_6G135100	--	GO:0009509,GO:0016117,GO:0016705,GO:0052727,GO:0052728	chromoplast|carotenoid biosynthetic process|oxidoreductase activity, acting on paired donors, with incorporation or reduction of molecular oxygen|capsanthin synthase activity|capsorubin synthase activity	--	--	--
Prupe.6G072200	1.61413e-15	0.0867174	0.098	0.014	3.31816e-11	1	7	Prupe.6G072200_v2.0.a1	Prupe.6G072200	--	--	--	--	--	--	--
Prupe.7G056400	1.91409e-08	0.0553472	0.059	0.009	0.00039348	1	6.556	Prupe.7G056400_v2.0.a1	Prupe.7G056400	ABC transporter G family member 15 isoform X1	--	GO:0005524,GO:0005886,GO:0016021,GO:0042626,GO:0055085,GO:0080167	ATP binding|plasma membrane|integral component of membrane|ATPase activity, coupled to transmembrane movement of substances|transmembrane transport|response to karrikin	--	--	--
Prupe.1G104000	0	0.104381	0.12	0.013	0	2	9.231	Prupe.1G104000_v2.0.a1	Prupe.1G104000	hypothetical protein PRUPE_1G104000	--	--	--	--	--	--
Prupe.7G040100	0	0.0973697	0.112	0.011	0	2	10.182	Prupe.7G040100_v2.0.a1	Prupe.7G040100	transcription factor ORG2 isoform X1	bHLH	GO:0000977,GO:0003700,GO:0006355,GO:0006357,GO:0008134,GO:0010106,GO:0046983,GO:0055072,GO:0090575	RNA polymerase II regulatory region sequence-specific DNA binding|DNA-binding transcription factor activity|regulation of transcription, DNA-templated|regulation of transcription by RNA polymerase II|transcription factor binding|cellular response to iron ion starvation|protein dimerization activity|iron ion homeostasis|RNA polymerase II transcription factor complex	--	--	--
Prupe.6G242100	0	0.0692727	0.079	0.006	0	2	13.167	Prupe.6G242100_v2.0.a1	Prupe.6G242100	hypothetical protein PRUPE_6G242100, partial	--	GO:0005886,GO:0006511,GO:0016021,GO:0030433,GO:0030968,GO:0030970,GO:0036513,GO:0046872,GO:0051082,GO:0061630,GO:0070936,GO:1990381	plasma membrane|ubiquitin-dependent protein catabolic process|integral component of membrane|ubiquitin-dependent ERAD pathway|endoplasmic reticulum unfolded protein response|retrograde protein transport, ER to cytosol|Derlin-1 retrotranslocation complex|metal ion binding|unfolded protein binding|ubiquitin protein ligase activity|protein K48-linked ubiquitination|ubiquitin-specific protease binding	ko04120,ko04141	Ubiquitin mediated proteolysis|Protein processing in endoplasmic reticulum	--
Prupe.8G154700	0	0.05363	0.062	0.006	0	2	10.333	Prupe.8G154700_v2.0.a1	Prupe.8G154700	basic form of pathogenesis-related protein 1	--	GO:0005576,GO:0006952,GO:0009607	extracellular region|defense response|response to biotic stimulus	--	--	--
Prupe.4G229400	0	0.0478801	0.053	0.006	0	2	8.833	Prupe.4G229400_v2.0.a1	Prupe.4G229400	hypothetical protein PRUPE_4G229400	--	--	--	--	--	--
Prupe.8G155000	1.48943e-41	0.191636	0.213	0.018	3.06182e-37	2	11.833	Prupe.8G155000_v2.0.a1	Prupe.8G155000	pathogenesis-related leaf protein 4	--	GO:0005576,GO:0006952,GO:0009607	extracellular region|defense response|response to biotic stimulus	ko04016,ko04075,ko04626	MAPK signaling pathway - plant|Plant hormone signal transduction|Plant-pathogen interaction	--
Prupe.I002400	2.63609e-41	0.18886	0.203	0.015	5.41901e-37	2	13.533	Prupe.I002400_v2.0.a1	Prupe.I002400	late embryogenesis abundant protein D-29 isoform X1	--	--	--	--	--	--
Prupe.1G067100	1.95514e-39	0.176453	0.191	0.02	4.01918e-35	2	9.55	Prupe.1G067100_v2.0.a1	Prupe.1G067100	sodium transporter HKT1 isoform X1	--	GO:0005886,GO:0008324,GO:0016021	plasma membrane|cation transmembrane transporter activity|integral component of membrane	--	--	--
Prupe.1G445800	1.61168e-21	0.0916418	0.105	0.012	3.31313e-17	2	8.75	Prupe.1G445800_v2.0.a1	Prupe.1G445800	hypothetical protein PRUPE_1G445800	--	--	--	--	--	--
Prupe.8G103600	1.63011e-11	0.0563945	0.062	0.006	3.35102e-07	2	10.333	Prupe.8G103600_v2.0.a1	Prupe.8G103600	uncharacterized protein LOC109949712	--	--	--	--	--	--
Prupe.2G139500	0	0.236669	0.214	0.003	0	3	71.333	Prupe.2G139500_v2.0.a1	Prupe.2G139500	14 kDa proline-rich protein DC2.15	--	GO:0016021	integral component of membrane	--	--	--
Prupe.6G168200	0	0.194574	0.177	0.006	0	3	29.5	Prupe.6G168200_v2.0.a1	Prupe.6G168200	probable WRKY transcription factor 13	WRKY	GO:0000978,GO:0003700,GO:0005634,GO:0044212,GO:0045893,GO:1901141,GO:1904369	RNA polymerase II proximal promoter sequence-specific DNA binding|DNA-binding transcription factor activity|nucleus|transcription regulatory region DNA binding|positive regulation of transcription, DNA-templated|regulation of lignin biosynthetic process|positive regulation of sclerenchyma cell differentiation	--	--	--
Prupe.6G014900	0	0.167993	0.135	0.004	0	3	33.75	Prupe.6G014900_v2.0.a1	Prupe.6G014900	hypothetical protein PRUPE_6G014900	--	GO:0005886,GO:0010167,GO:0015112,GO:0016021	plasma membrane|response to nitrate|nitrate transmembrane transporter activity|integral component of membrane	--	--	--
Prupe.1G121700	0	0.152851	0.14	0.004	0	3	35	Prupe.1G121700_v2.0.a1	Prupe.1G121700	hypothetical protein PRUPE_1G121700	--	--	--	--	--	--
Prupe.1G302300	0	0.136289	0.138	0.002	0	3	69	Prupe.1G302300_v2.0.a1	Prupe.1G302300	hypothetical protein PRUPE_1G302300	--	--	--	--	--	--
Prupe.4G146600	0	0.120639	0.113	0.002	0	3	56.5	Prupe.4G146600_v2.0.a1	Prupe.4G146600	hypothetical protein PRUPE_4G146600	--	GO:0004364,GO:0009734	glutathione transferase activity|auxin-activated signaling pathway	--	--	GSTU27
Prupe.6G007500	0	0.085673	0.084	0.002	0	3	42	Prupe.6G007500_v2.0.a1	Prupe.6G007500	uncharacterized protein LOC18775373	--	GO:0030001,GO:0046872	metal ion transport|metal ion binding	--	--	--
Prupe.1G080500	0	0.0651478	0.064	0.002	0	3	32	Prupe.1G080500_v2.0.a1	Prupe.1G080500	endochitinase EP3	--	GO:0000272,GO:0004568,GO:0005618,GO:0006032,GO:0006952,GO:0008061,GO:0009611,GO:0009617,GO:0010262,GO:0016998	polysaccharide catabolic process|chitinase activity|cell wall|chitin catabolic process|defense response|chitin binding|response to wounding|response to bacterium|somatic embryogenesis|cell wall macromolecule catabolic process	--	--	--
Prupe.7G089200	3.87381e-16	0.0535602	0.054	0.001	7.96338e-12	3	54	Prupe.7G089200_v2.0.a1	Prupe.7G089200	uncharacterized protein LOC18769900	--	--	--	--	--	--
Prupe.2G012900	9.8738e-14	0.0615576	0.052	0.001	2.02976e-09	3	52	Prupe.2G012900_v2.0.a1	Prupe.2G012900	hypothetical protein PRUPE_2G012900	--	--	--	--	--	--
Prupe.8G226900	0	0.106381	0.123	0.022	0	4	5.591	Prupe.8G226900_v2.0.a1	Prupe.8G226900	hypothetical protein PRUPE_8G226900	--	--	--	--	--	--
Prupe.7G049000	6.01374e-61	0.418594	0.345	0.07	1.23624e-56	4	4.929	Prupe.7G049000_v2.0.a1	Prupe.7G049000	hypothetical protein PRUPE_7G049000	--	GO:0005576	extracellular region	--	--	KIN7O
Prupe.2G227200	1.66728e-40	0.300272	0.248	0.04	3.42743e-36	4	6.2	Prupe.2G227200_v2.0.a1	Prupe.2G227200	uncharacterized protein Pyn_13876	--	--	--	--	--	--
Prupe.1G091400	1.49004e-25	0.180228	0.194	0.03	3.06308e-21	4	6.467	Prupe.1G091400_v2.0.a1	Prupe.1G091400	hypothetical protein PRUPE_1G091400	--	GO:0005576,GO:0006952,GO:0009607	extracellular region|defense response|response to biotic stimulus	--	--	--
Prupe.4G096700	4.29412e-25	0.175915	0.222	0.044	8.82742e-21	4	5.045	Prupe.4G096700_v2.0.a1	Prupe.4G096700	berberine bridge enzyme-like 26	--	GO:0005576,GO:0005618,GO:0009506,GO:0016491,GO:0071949	extracellular region|cell wall|plasmodesma|oxidoreductase activity|FAD binding	--	--	--
Prupe.7G200100	9.05008e-21	0.164684	0.182	0.036	1.86042e-16	4	5.056	Prupe.7G200100_v2.0.a1	Prupe.7G200100	PREDICTED: auxin-binding protein ABP20	--	GO:0005618,GO:0009734,GO:0030145,GO:0045735,GO:0048046	cell wall|auxin-activated signaling pathway|manganese ion binding|nutrient reservoir activity|apoplast	--	--	--
Prupe.6G108400	6.7482e-20	0.140811	0.157	0.025	1.38723e-15	4	6.28	Prupe.6G108400_v2.0.a1	Prupe.6G108400	hypothetical protein PRUPE_6G108400	--	GO:0009734,GO:0040008	auxin-activated signaling pathway|regulation of growth	--	--	--
Prupe.3G296800	4.57294e-14	0.102958	0.117	0.024	9.40058e-10	4	4.875	Prupe.3G296800_v2.0.a1	Prupe.3G296800	hypothetical protein PRUPE_3G296800	--	GO:0051087	chaperone binding	--	--	--
Prupe.7G234800	1.08501e-10	0.0967149	0.091	0.017	2.23045e-06	4	5.353	Prupe.7G234800_v2.0.a1	Prupe.7G234800	hypothetical protein PRUPE_7G234800	--	GO:0003700,GO:0005634,GO:0009733,GO:0009734	DNA-binding transcription factor activity|nucleus|response to auxin|auxin-activated signaling pathway	--	--	--
Prupe.4G233900	1.26819e-06	0.0518191	0.054	0.008	0.0260701	4	6.75	Prupe.4G233900_v2.0.a1	Prupe.4G233900	hypothetical protein PRUPE_4G233900	--	--	--	--	--	--
Prupe.1G480100	0	0.1261	0.052	0.002	0	5	26	Prupe.1G480100_v2.0.a1	Prupe.1G480100	probable carboxylesterase 15	--	GO:0052689	carboxylic ester hydrolase activity	--	--	--
Prupe.8G166800	0	0.122539	0.109	0.01	0	5	10.9	Prupe.8G166800_v2.0.a1	Prupe.8G166800	hypothetical protein PRUPE_8G166800	bHLH	GO:0000978,GO:0003682,GO:0003700,GO:0005634,GO:0006355,GO:0009555,GO:0046983,GO:0048657,GO:0048658	RNA polymerase II proximal promoter sequence-specific DNA binding|chromatin binding|DNA-binding transcription factor activity|nucleus|regulation of transcription, DNA-templated|pollen development|protein dimerization activity|anther wall tapetum cell differentiation|anther wall tapetum development	--	--	--
Prupe.1G078400	0	0.0952797	0.093	0.008	0	5	11.625	Prupe.1G078400_v2.0.a1	Prupe.1G078400	hypothetical protein PRUPE_1G078400	--	--	--	--	--	--
Prupe.3G029100	0	0.0833664	0.093	0.009	0	5	10.333	Prupe.3G029100_v2.0.a1	Prupe.3G029100	hypothetical protein Pyn_30140	--	GO:0000976,GO:0001205,GO:0005634,GO:0005667,GO:0009908,GO:0045892,GO:0048856	transcription regulatory region sequence-specific DNA binding|distal enhancer DNA-binding transcription activator activity, RNA polymerase II-specific|nucleus|transcription factor complex|flower development|negative regulation of transcription, DNA-templated|anatomical structure development	--	--	--
Prupe.2G123100	0	0.051588	0.056	0.003	0	5	18.667	Prupe.2G123100_v2.0.a1	Prupe.2G123100	hypothetical protein PRUPE_2G123100	--	GO:0002161,GO:0004823,GO:0005524,GO:0005829,GO:0006429,GO:0009506,GO:0009507	aminoacyl-tRNA editing activity|leucine-tRNA ligase activity|ATP binding|cytosol|leucyl-tRNA aminoacylation|plasmodesma|chloroplast	ko00970	Aminoacyl-tRNA biosynthesis	--
Prupe.3G120100	2.34715e-48	0.333794	0.31	0.025	4.82503e-44	5	12.4	Prupe.3G120100_v2.0.a1	Prupe.3G120100	hypothetical protein Pyn_13862	--	--	--	--	--	--
Prupe.8G264000	7.25159e-45	0.276976	0.262	0.02	1.49071e-40	5	13.1	Prupe.8G264000_v2.0.a1	Prupe.8G264000	hypothetical protein PRUPE_8G264000	--	GO:0005576,GO:0005618,GO:0009409,GO:0009620,GO:0009741,GO:0030599,GO:0042545,GO:0045330,GO:0045490,GO:0046910	extracellular region|cell wall|response to cold|response to fungus|response to brassinosteroid|pectinesterase activity|cell wall modification|aspartyl esterase activity|pectin catabolic process|pectinesterase inhibitor activity	ko00040	Pentose and glucuronate interconversions	--
Prupe.4G127100	8.98012e-22	0.14806	0.153	0.011	1.84604e-17	5	13.909	Prupe.4G127100_v2.0.a1	Prupe.4G127100	organic cation/carnitine transporter 3	--	GO:0005524,GO:0006811,GO:0009705,GO:0016021,GO:0022857,GO:0070417	ATP binding|ion transport|plant-type vacuole membrane|integral component of membrane|transmembrane transporter activity|cellular response to cold	--	--	--
Prupe.3G234300	1.40172e-20	0.138813	0.153	0.014	2.88151e-16	5	10.929	Prupe.3G234300_v2.0.a1	Prupe.3G234300	hypothetical protein PRUPE_3G234300	--	GO:0000287,GO:0010333,GO:0034007	magnesium ion binding|terpene synthase activity|S-linalool synthase activity	--	--	--
Prupe.1G177200	5.54369e-12	0.0862019	0.081	0.006	1.13962e-07	5	13.5	Prupe.1G177200_v2.0.a1	Prupe.1G177200	hypothetical protein PRUPE_1G177200	--	GO:0003333,GO:0005774,GO:0015171,GO:0016021	amino acid transmembrane transport|vacuolar membrane|amino acid transmembrane transporter activity|integral component of membrane	--	--	--
Prupe.1G178800	0	0.0535326	0.051	0.006	0	6	8.5	Prupe.1G178800_v2.0.a1	Prupe.1G178800	hypothetical protein PRUPE_1G178800	--	GO:0000160,GO:0005634,GO:0005737,GO:0005829,GO:0009736,GO:0009927,GO:0043424	phosphorelay signal transduction system|nucleus|cytoplasm|cytosol|cytokinin-activated signaling pathway|histidine phosphotransfer kinase activity|protein histidine kinase binding	--	--	--
Prupe.2G044600	0	0.0396942	0.051	0.009	0	6	5.667	Prupe.2G044600_v2.0.a1	Prupe.2G044600	hypothetical protein PRUPE_2G044600	--	GO:0016021,GO:0016567,GO:0016740,GO:0046872	integral component of membrane|protein ubiquitination|transferase activity|metal ion binding	--	--	--
Prupe.1G278200	1.05863e-43	0.48142	0.258	0.047	2.17623e-39	6	5.489	Prupe.1G278200_v2.0.a1	Prupe.1G278200	hypothetical protein PRUPE_1G278200	MYB	GO:0000902,GO:0003700,GO:0005634,GO:0009651,GO:0009723,GO:0009733,GO:0009739,GO:0009751,GO:0009753,GO:0030154,GO:0035017,GO:0043565,GO:0044212,GO:0046686,GO:1901957	cell morphogenesis|DNA-binding transcription factor activity|nucleus|response to salt stress|response to ethylene|response to auxin|response to gibberellin|response to salicylic acid|response to jasmonic acid|cell differentiation|cuticle pattern formation|sequence-specific DNA binding|transcription regulatory region DNA binding|response to cadmium ion|regulation of cutin biosynthetic process	--	--	--
Prupe.5G196100	1.52713e-25	0.327097	0.219	0.035	3.13932e-21	6	6.257	Prupe.5G196100_v2.0.a1	Prupe.5G196100	hypothetical protein PRUPE_5G196100	MYB	GO:0000902,GO:0003677,GO:0005634,GO:0010091,GO:0035017,GO:1901957	cell morphogenesis|DNA binding|nucleus|trichome branching|cuticle pattern formation|regulation of cutin biosynthetic process	--	--	--
Prupe.1G239000	2.58845e-18	0.170641	0.191	0.035	5.32108e-14	6	5.457	Prupe.1G239000_v2.0.a1	Prupe.1G239000	very-long-chain 3-oxoacyl-CoA reductase-like protein At1g24470	--	GO:0005783,GO:0005789,GO:0016021,GO:0045703	endoplasmic reticulum|endoplasmic reticulum membrane|integral component of membrane|ketoreductase activity	--	--	--
Prupe.7G048300	6.25011e-18	0.191319	0.157	0.018	1.28484e-13	6	8.722	Prupe.7G048300_v2.0.a1	Prupe.7G048300	hypothetical protein PRUPE_7G048300	--	GO:0005618,GO:0009507,GO:0009534,GO:0016042,GO:0016788,GO:0048046	cell wall|chloroplast|chloroplast thylakoid|lipid catabolic process|hydrolase activity, acting on ester bonds|apoplast	--	--	--
Prupe.6G306400	1.97006e-15	0.122152	0.124	0.014	4.04985e-11	6	8.857	Prupe.6G306400_v2.0.a1	Prupe.6G306400	hypothetical protein PRUPE_6G306400	--	--	--	--	--	--
Prupe.4G022100	7.42863e-11	0.11536	0.14	0.02	1.5271e-06	6	7	Prupe.4G022100_v2.0.a1	Prupe.4G022100	protein DETOXIFICATION 40	--	GO:0005773,GO:0005774,GO:0006855,GO:0015238,GO:0015297,GO:0016021	vacuole|vacuolar membrane|drug transmembrane transport|drug transmembrane transporter activity|antiporter activity|integral component of membrane	--	--	DTX37
Prupe.1G558400	4.14499e-08	0.100533	0.096	0.014	0.000852085	6	6.857	Prupe.1G558400_v2.0.a1	Prupe.1G558400	hypothetical protein PRUPE_1G558400	--	GO:0030001,GO:0046872	metal ion transport|metal ion binding	--	--	--
Prupe.3G210400	5.09854e-06	0.0622292	0.067	0.007	0.104811	6	9.571	Prupe.3G210400_v2.0.a1	Prupe.3G210400	palmitoyl-monogalactosyldiacylglycerol delta-7 desaturase, chloroplastic	--	GO:0005789,GO:0006636,GO:0009579,GO:0009979,GO:0010205,GO:0016021,GO:0016717,GO:0031408,GO:0031969	endoplasmic reticulum membrane|unsaturated fatty acid biosynthetic process|thylakoid|16:0 monogalactosyldiacylglycerol desaturase activity|photoinhibition|integral component of membrane|oxidoreductase activity, acting on paired donors, with oxidation of a pair of donors resulting in the reduction of molecular oxygen to two molecules of water|oxylipin biosynthetic process|chloroplast membrane	--	--	--
Prupe.1G428300	0	0.0918645	0.091	0.006	0	7	15.167	Prupe.1G428300_v2.0.a1	Prupe.1G428300	hypothetical protein PRUPE_1G428300	--	--	--	--	--	--
Prupe.7G067300	0	0.0751598	0.068	0.001	0	7	68	Prupe.7G067300_v2.0.a1	Prupe.7G067300	uncharacterized protein LOC18769050	--	--	--	--	--	--
Prupe.3G284800	5.69525e-42	0.337988	0.222	0.02	1.17077e-37	7	11.1	Prupe.3G284800_v2.0.a1	Prupe.3G284800	2-methylene-furan-3-one reductase isoform X1	--	GO:0008270,GO:0102978	zinc ion binding|furaneol oxidoreductase activity	--	--	--
Prupe.5G232600	1.37342e-41	0.342506	0.25	0.016	2.82334e-37	7	15.625	Prupe.5G232600_v2.0.a1	Prupe.5G232600	WUSCHEL-related homeobox 1	HB-WOX	GO:0003677,GO:0003700,GO:0005634,GO:0005829,GO:0099402	DNA binding|DNA-binding transcription factor activity|nucleus|cytosol|plant organ development	--	--	--
Prupe.7G143300	2.24587e-39	0.341601	0.25	0.017	4.61683e-35	7	14.706	Prupe.7G143300_v2.0.a1	Prupe.7G143300	B3 domain-containing protein Os12g0591400 isoform X1	B3	GO:0003677,GO:0005654,GO:0009909,GO:0010048,GO:0043565	DNA binding|nucleoplasm|regulation of flower development|vernalization response|sequence-specific DNA binding	--	--	--
Prupe.6G298300	1.9297e-32	0.250884	0.205	0.012	3.96687e-28	7	17.083	Prupe.6G298300_v2.0.a1	Prupe.6G298300	hypothetical protein PRUPE_6G298300	--	GO:0004402,GO:0005634	histone acetyltransferase activity|nucleus	--	--	--
Prupe.7G159500	1.80099e-27	0.237003	0.216	0.021	3.70229e-23	7	10.286	Prupe.7G159500_v2.0.a1	Prupe.7G159500	hypothetical protein PRUPE_7G159500	--	GO:0005524,GO:0005783,GO:0016021,GO:0016887	ATP binding|endoplasmic reticulum|integral component of membrane|ATPase activity	--	--	--
Prupe.7G231400	3.51922e-18	0.160185	0.165	0.016	7.23446e-14	7	10.312	Prupe.7G231400_v2.0.a1	Prupe.7G231400	transcription repressor OFP8	OFP	GO:0005634,GO:0045892	nucleus|negative regulation of transcription, DNA-templated	--	--	--
Prupe.7G168100	8.9263e-16	0.152429	0.131	0.013	1.83498e-11	7	10.077	Prupe.7G168100_v2.0.a1	Prupe.7G168100	ribosome quality control complex subunit 2	--	--	--	--	--	--
Prupe.3G002400	1.27346e-12	0.113199	0.102	0.009	2.61786e-08	7	11.333	Prupe.3G002400_v2.0.a1	Prupe.3G002400	protein S-acyltransferase 18 isoform X1	--	GO:0005783,GO:0005789,GO:0005794,GO:0006612,GO:0016021,GO:0018230,GO:0019706,GO:0030659	endoplasmic reticulum|endoplasmic reticulum membrane|Golgi apparatus|protein targeting to membrane|integral component of membrane|peptidyl-L-cysteine S-palmitoylation|protein-cysteine S-palmitoyltransferase activity|cytoplasmic vesicle membrane	--	--	--
Prupe.5G073500	0	0.265357	0.348	0.033	0	8	10.545	Prupe.5G073500_v2.0.a1	Prupe.5G073500	14 kDa proline-rich protein DC2.15-like	--	GO:0016021	integral component of membrane	--	--	--
Prupe.1G213100	0	0.232266	0.286	0.018	0	8	15.889	Prupe.1G213100_v2.0.a1	Prupe.1G213100	hypothetical protein PRUPE_1G213100	--	--	--	--	--	--
Prupe.1G277400	0	0.190152	0.25	0.024	0	8	10.417	Prupe.1G277400_v2.0.a1	Prupe.1G277400	cytochrome P450 704B1	--	GO:0005506,GO:0010584,GO:0016021,GO:0018685,GO:0020037,GO:0080110	iron ion binding|pollen exine formation|integral component of membrane|alkane 1-monooxygenase activity|heme binding|sporopollenin biosynthetic process	ko00071,ko00073	Fatty acid degradation|Cutin, suberine and wax biosynthesis	CYP704B1
Prupe.1G224800	0	0.0552722	0.062	0.005	0	8	12.4	Prupe.1G224800_v2.0.a1	Prupe.1G224800	hypothetical protein PRUPE_1G224800	--	GO:0004467,GO:0005524,GO:0005737,GO:0005783,GO:0031956,GO:0046949,GO:0080110	long-chain fatty acid-CoA ligase activity|ATP binding|cytoplasm|endoplasmic reticulum|medium-chain fatty acid-CoA ligase activity|fatty-acyl-CoA biosynthetic process|sporopollenin biosynthetic process	--	--	--
Prupe.6G027000	8.35922e-23	0.259839	0.304	0.025	1.7184e-18	8	12.16	Prupe.6G027000_v2.0.a1	Prupe.6G027000	ABC transporter G family member 26	--	GO:0005524,GO:0005886,GO:0009555,GO:0010152,GO:0010584,GO:0016021,GO:0042626,GO:0055085	ATP binding|plasma membrane|pollen development|pollen maturation|pollen exine formation|integral component of membrane|ATPase activity, coupled to transmembrane movement of substances|transmembrane transport	--	--	--
Prupe.1G310300	7.65596e-21	0.22481	0.277	0.029	1.57384e-16	8	9.552	Prupe.1G310300_v2.0.a1	Prupe.1G310300	PREDICTED: tetraketide alpha-pyrone reductase 2	--	GO:0005829,GO:0010584,GO:0016491,GO:0016616,GO:0050662,GO:0080110	cytosol|pollen exine formation|oxidoreductase activity|oxidoreductase activity, acting on the CH-OH group of donors, NAD or NADP as acceptor|coenzyme binding|sporopollenin biosynthetic process	--	--	--
Prupe.3G230000	5.98831e-17	0.205202	0.259	0.03	1.23102e-12	8	8.633	Prupe.3G230000_v2.0.a1	Prupe.3G230000	hypothetical protein PRUPE_3G230000	--	--	--	--	--	--
Prupe.1G477400	3.38089e-16	0.212592	0.241	0.022	6.95009e-12	8	10.955	Prupe.1G477400_v2.0.a1	Prupe.1G477400	hypothetical protein PRUPE_1G477400	--	GO:0005768,GO:0005794,GO:0005802,GO:0009651	endosome|Golgi apparatus|trans-Golgi network|response to salt stress	--	--	--
Prupe.7G231200	2.24697e-05	0.0667592	0.054	0.002	0.461909	8	27	Prupe.7G231200_v2.0.a1	Prupe.7G231200	hypothetical protein PRUPE_7G231200	--	GO:0004499,GO:0009851,GO:0050660,GO:0050661,GO:0103075	N,N-dimethylaniline monooxygenase activity|auxin biosynthetic process|flavin adenine dinucleotide binding|NADP binding|indole-3-pyruvate monooxygenase activity	--	--	--
Prupe.2G286400	0.00129844	0.0701615	0.054	0.005	1	8	10.8	Prupe.2G286400_v2.0.a1	Prupe.2G286400	uncharacterized protein LOC18786487	--	--	--	--	--	--

## Sheet: Table S4
gene	p_val	avg_logFC	pct.1	pct.2	p_val_adj	cluster	gene_diff	gene_id	gene_name	description	TFs_Family	GO_id	GO_term	pathway	pathway_description	BLAST_on_TAIR10
Prupe.2G078100	0	0.0532465	0.06	0.014	0	1	4.286	Prupe.2G078100_v2.0.a1	Prupe.2G078100	receptor-like protein 12 isoform X1	--	GO:0005886,GO:0016021,GO:0050832	plasma membrane|integral component of membrane|defense response to fungus	--	--	--
Prupe.2G243600	2.60565e-59	0.340388	0.434	0.122	5.47629e-55	1	3.557	Prupe.2G243600_v2.0.a1	Prupe.2G243600	UDP-glycosyltransferase 76F1	--	GO:0008194,GO:0043231,GO:0080043,GO:0080044	UDP-glycosyltransferase activity|intracellular membrane-bounded organelle|quercetin 3-O-glucosyltransferase activity|quercetin 7-O-glucosyltransferase activity	--	--	--
Prupe.1G069800	2.80924e-39	0.217005	0.13	0.034	5.90418e-35	1	3.824	Prupe.1G069800_v2.0.a1	Prupe.1G069800	probable xyloglucan endotransglucosylase/hydrolase protein 23 isoform X3	--	GO:0004553,GO:0005618,GO:0005794,GO:0010411,GO:0016762,GO:0042546,GO:0048046,GO:0071555	hydrolase activity, hydrolyzing O-glycosyl compounds|cell wall|Golgi apparatus|xyloglucan metabolic process|xyloglucan:xyloglucosyl transferase activity|cell wall biogenesis|apoplast|cell wall organization	--	--	--
Prupe.7G124000	2.40604e-30	0.176724	0.15	0.043	5.05678e-26	1	3.488	Prupe.7G124000_v2.0.a1	Prupe.7G124000	UDP-glycosyltransferase 73D1	--	GO:0008194,GO:0043231,GO:0080043,GO:0080044	UDP-glycosyltransferase activity|intracellular membrane-bounded organelle|quercetin 3-O-glucosyltransferase activity|quercetin 7-O-glucosyltransferase activity	--	--	--
Prupe.6G126700	5.57994e-22	0.0917836	0.076	0.014	1.17274e-17	1	5.429	Prupe.6G126700_v2.0.a1	Prupe.6G126700	hypothetical protein PRUPE_6G126700	--	GO:0005783,GO:0006629,GO:0010025,GO:0010345,GO:0035336,GO:0080019,GO:0102965	endoplasmic reticulum|lipid metabolic process|wax biosynthetic process|suberin biosynthetic process|long-chain fatty-acyl-CoA metabolic process|fatty-acyl-CoA reductase (alcohol-forming) activity|alcohol-forming fatty acyl-CoA reductase activity	--	--	--
Prupe.2G133000	8.07423e-15	0.077157	0.056	0.014	1.69696e-10	1	4	Prupe.2G133000_v2.0.a1	Prupe.2G133000	hypothetical protein PRUPE_2G133000	--	GO:0009055,GO:0031225,GO:0046658,GO:0046872	electron transfer activity|anchored component of membrane|anchored component of plasma membrane|metal ion binding	--	--	--
Prupe.6G208100	5.24437e-13	0.0962143	0.054	0.009	1.10221e-08	1	6	Prupe.6G208100_v2.0.a1	Prupe.6G208100	hypothetical protein PRUPE_6G208100	--	GO:0008270,GO:0046029	zinc ion binding|mannitol dehydrogenase activity	--	--	--
Prupe.2G261000	1.87525e-10	0.0869386	0.112	0.031	3.9412e-06	1	3.613	Prupe.2G261000_v2.0.a1	Prupe.2G261000	LOB domain-containing protein 15	LOB	GO:0005634,GO:0010628,GO:1905177	nucleus|positive regulation of gene expression|tracheary element differentiation	--	--	--
Prupe.2G205300	8.52593e-05	0.03964	0.056	0.016	1	1	3.5	Prupe.2G205300_v2.0.a1	Prupe.2G205300	hypothetical protein PRUPE_2G205300	--	GO:0003924,GO:0005525,GO:0005777,GO:0005794,GO:0005886,GO:0006886,GO:0030742,GO:0032482,GO:0080115	GTPase activity|GTP binding|peroxisome|Golgi apparatus|plasma membrane|intracellular protein transport|GTP-dependent protein binding|Rab protein signal transduction|myosin XI tail binding	--	--	--
Prupe.6G346600	0.000189256	0.0405222	0.051	0.014	1	1	3.643	Prupe.6G346600_v2.0.a1	Prupe.6G346600	hypothetical protein PRUPE_6G346600	--	--	--	--	--	--
Prupe.6G008600	0	0.0349394	0.051	0.014	0	2	3.643	Prupe.6G008600_v2.0.a1	Prupe.6G008600	hypothetical protein PRUPE_6G008600	--	GO:0035251,GO:1900994	UDP-glucosyltransferase activity|(-)-secologanin biosynthetic process	--	--	UGT76F2
Prupe.7G015900	8.99174e-24	0.196562	0.253	0.071	1.88979e-19	2	3.563	Prupe.7G015900_v2.0.a1	Prupe.7G015900	hypothetical protein PRUPE_7G015900	--	GO:0005886,GO:0016021	plasma membrane|integral component of membrane	--	--	--
Prupe.7G259000	6.06819e-15	0.139886	0.19	0.056	1.27535e-10	2	3.393	Prupe.7G259000_v2.0.a1	Prupe.7G259000	chitotriosidase-1	--	GO:0000272,GO:0004568,GO:0005576,GO:0005618,GO:0006032,GO:0008061,GO:0008843,GO:0009651,GO:0009737,GO:0009753,GO:0035885	polysaccharide catabolic process|chitinase activity|extracellular region|cell wall|chitin catabolic process|chitin binding|endochitinase activity|response to salt stress|response to abscisic acid|response to jasmonic acid|exochitinase activity	--	--	--
Prupe.1G481600	9.22483e-11	0.0921525	0.109	0.026	1.93878e-06	2	4.192	Prupe.1G481600_v2.0.a1	Prupe.1G481600	probable LRR receptor-like serine/threonine-protein kinase At1g56130	--	--	--	--	--	--
Prupe.8G081400	1.20863e-10	0.108212	0.139	0.041	2.54018e-06	2	3.39	Prupe.8G081400_v2.0.a1	Prupe.8G081400	hypothetical protein PRUPE_8G081400	--	GO:0005886,GO:0007275,GO:0009734,GO:0040008	plasma membrane|multicellular organism development|auxin-activated signaling pathway|regulation of growth	--	--	--
Prupe.2G000900	8.14611e-10	0.0717648	0.1	0.028	1.71207e-05	2	3.571	Prupe.2G000900_v2.0.a1	Prupe.2G000900	hypothetical protein PRUPE_2G000900	--	GO:0006869,GO:0008289	lipid transport|lipid binding	--	--	--
Prupe.3G210600	8.27955e-08	0.0586068	0.056	0.011	0.00174011	2	5.091	Prupe.3G210600_v2.0.a1	Prupe.3G210600	delta-9 acyl-lipid desaturase 1-like	--	GO:0005789,GO:0006636,GO:0009579,GO:0009979,GO:0010205,GO:0016021,GO:0016717,GO:0031408,GO:0031969	endoplasmic reticulum membrane|unsaturated fatty acid biosynthetic process|thylakoid|16:0 monogalactosyldiacylglycerol desaturase activity|photoinhibition|integral component of membrane|oxidoreductase activity, acting on paired donors, with oxidation of a pair of donors resulting in the reduction of molecular oxygen to two molecules of water|oxylipin biosynthetic process|chloroplast membrane	--	--	--
Prupe.1G230500	7.44958e-07	0.0554991	0.073	0.02	0.0156568	2	3.65	Prupe.1G230500_v2.0.a1	Prupe.1G230500	hypothetical protein PRUPE_1G230500	--	GO:0005506,GO:0005789,GO:0016021,GO:0016099,GO:0016709,GO:0020037	iron ion binding|endoplasmic reticulum membrane|integral component of membrane|monoterpenoid biosynthetic process|oxidoreductase activity, acting on paired donors, with incorporation or reduction of molecular oxygen, NAD(P)H as one donor, and incorporation of one atom of oxygen|heme binding	--	--	--
Prupe.8G081600	0.000215301	0.0369531	0.054	0.016	1	2	3.375	Prupe.8G081600_v2.0.a1	Prupe.8G081600	hypothetical protein PRUPE_8G081600	--	GO:0005886,GO:0007275,GO:0009734,GO:0040008	plasma membrane|multicellular organism development|auxin-activated signaling pathway|regulation of growth	--	--	--
Prupe.4G215500	0.000218723	0.0383876	0.054	0.016	1	2	3.375	Prupe.4G215500_v2.0.a1	Prupe.4G215500	transcription factor MYB28	MYB	GO:0003700,GO:0005634,GO:0009555,GO:0009739,GO:0009740,GO:0009789,GO:0010468,GO:0030154,GO:0043068,GO:0043565,GO:0044212,GO:0045893,GO:0048235,GO:0080092,GO:0090406,GO:1901371,GO:1990019	DNA-binding transcription factor activity|nucleus|pollen development|response to gibberellin|gibberellic acid mediated signaling pathway|positive regulation of abscisic acid-activated signaling pathway|regulation of gene expression|cell differentiation|positive regulation of programmed cell death|sequence-specific DNA binding|transcription regulatory region DNA binding|positive regulation of tran…	--	--	--
Prupe.1G529800	0	0.0617474	0.061	0.007	0	3	8.714	Prupe.1G529800_v2.0.a1	Prupe.1G529800	hypothetical protein PRUPE_1G529800	--	GO:0000166,GO:0004190,GO:0005618,GO:0006508,GO:0009505,GO:0009627,GO:0030163,GO:0043067,GO:0048046	nucleotide binding|aspartic-type endopeptidase activity|cell wall|proteolysis|plant-type cell wall|systemic acquired resistance|protein catabolic process|regulation of programmed cell death|apoplast	--	--	--
Prupe.1G387100	0	0.0603437	0.066	0.006	0	3	11	Prupe.1G387100_v2.0.a1	Prupe.1G387100	hypothetical protein PRUPE_1G387100	--	GO:0005506,GO:0016020,GO:0016709,GO:0020037,GO:0042343	iron ion binding|membrane|oxidoreductase activity, acting on paired donors, with incorporation or reduction of molecular oxygen, NAD(P)H as one donor, and incorporation of one atom of oxygen|heme binding|indole glucosinolate metabolic process	--	--	--
Prupe.2G139000	1.34823e-72	0.460952	0.405	0.062	2.83357e-68	3	6.532	Prupe.2G139000_v2.0.a1	Prupe.2G139000	14 kDa proline-rich protein DC2.15	--	GO:0016021	integral component of membrane	--	--	--
Prupe.2G139500	1.04493e-40	0.260269	0.232	0.034	2.19613e-36	3	6.824	Prupe.2G139500_v2.0.a1	Prupe.2G139500	14 kDa proline-rich protein DC2.15	--	GO:0016021	integral component of membrane	--	--	--
Prupe.4G122300	5.53547e-27	0.131904	0.093	0.013	1.16339e-22	3	7.154	Prupe.4G122300_v2.0.a1	Prupe.4G122300	hypothetical protein PRUPE_4G122300	--	GO:0005886,GO:0016021,GO:0050832	plasma membrane|integral component of membrane|defense response to fungus	--	--	--
Prupe.6G243500	9.69379e-27	0.155769	0.171	0.025	2.03734e-22	3	6.84	Prupe.6G243500_v2.0.a1	Prupe.6G243500	hypothetical protein PRUPE_6G243500	--	--	--	--	--	--
Prupe.3G311400	2.11646e-21	0.105837	0.095	0.011	4.44816e-17	3	8.636	Prupe.3G311400_v2.0.a1	Prupe.3G311400	hypothetical protein PRUPE_3G311400	--	--	--	--	--	--
Prupe.5G163300	5.26669e-20	0.0988686	0.098	0.009	1.1069e-15	3	10.889	Prupe.5G163300_v2.0.a1	Prupe.5G163300	hypothetical protein PRUPE_5G163300	--	GO:0005506,GO:0016020,GO:0016021,GO:0016709,GO:0020037	iron ion binding|membrane|integral component of membrane|oxidoreductase activity, acting on paired donors, with incorporation or reduction of molecular oxygen, NAD(P)H as one donor, and incorporation of one atom of oxygen|heme binding	--	--	--
Prupe.1G223200	1.9093e-10	0.0673919	0.076	0.011	4.01278e-06	3	6.909	Prupe.1G223200_v2.0.a1	Prupe.1G223200	probable WRKY transcription factor 75	WRKY	GO:0000122,GO:0000978,GO:0003700,GO:0005634,GO:0010055,GO:0032107,GO:0043620,GO:0044212,GO:0048527	negative regulation of transcription by RNA polymerase II|RNA polymerase II proximal promoter sequence-specific DNA binding|DNA-binding transcription factor activity|nucleus|atrichoblast differentiation|regulation of response to nutrient levels|regulation of DNA-templated transcription in response to stress|transcription regulatory region DNA binding|lateral root development	--	--	--
Prupe.3G127600	6.47395e-10	0.082996	0.056	0.008	1.36063e-05	3	7	Prupe.3G127600_v2.0.a1	Prupe.3G127600	trans-resveratrol di-O-methyltransferase-like	--	GO:0008171,GO:0046983	O-methyltransferase activity|protein dimerization activity	ko00945	Stilbenoid, diarylheptanoid and gingerol biosynthesis	--
Prupe.1G255700	0	0.0474656	0.053	0.006	0	4	8.833	Prupe.1G255700_v2.0.a1	Prupe.1G255700	hypothetical protein PRUPE_1G255700	--	--	--	--	--	--
Prupe.6G108400	9.42119e-72	0.375657	0.429	0.059	1.98005e-67	4	7.271	Prupe.6G108400_v2.0.a1	Prupe.6G108400	hypothetical protein PRUPE_6G108400	--	GO:0009734,GO:0040008	auxin-activated signaling pathway|regulation of growth	--	--	--
Prupe.1G587100	6.32898e-66	0.361034	0.391	0.069	1.33016e-61	4	5.667	Prupe.1G587100_v2.0.a1	Prupe.1G587100	hypothetical protein PRUPE_1G587100	NAC	GO:0003677,GO:0003700,GO:0005634,GO:0009908	DNA binding|DNA-binding transcription factor activity|nucleus|flower development	--	--	--
Prupe.6G356000	1.88238e-53	0.354445	0.416	0.077	3.9562e-49	4	5.403	Prupe.6G356000_v2.0.a1	Prupe.6G356000	hypothetical protein PRUPE_6G356000	--	--	--	--	--	--
Prupe.2G083500	4.29646e-41	0.273116	0.294	0.049	9.02987e-37	4	6	Prupe.2G083500_v2.0.a1	Prupe.2G083500	IQ domain-containing protein IQM3 isoform X1	--	GO:0005634,GO:0005737	nucleus|cytoplasm	--	--	--
Prupe.8G079100	2.20066e-33	0.193651	0.219	0.027	4.62512e-29	4	8.111	Prupe.8G079100_v2.0.a1	Prupe.8G079100	auxin-induced protein 15A	--	GO:0009734	auxin-activated signaling pathway	--	--	--
Prupe.1G030500	6.11879e-16	0.104417	0.119	0.017	1.28599e-11	4	7	Prupe.1G030500_v2.0.a1	Prupe.1G030500	hypothetical protein PRUPE_1G030500	bHLH	GO:0003677,GO:0003700,GO:0005634,GO:0006355,GO:0046983	DNA binding|DNA-binding transcription factor activity|nucleus|regulation of transcription, DNA-templated|protein dimerization activity	--	--	--
Prupe.3G141400	1.45715e-15	0.0874322	0.114	0.021	3.0625e-11	4	5.429	Prupe.3G141400_v2.0.a1	Prupe.3G141400	hypothetical protein PRUPE_3G141400	--	--	--	--	--	--
Prupe.6G352900	4.61386e-15	0.0947039	0.097	0.012	9.69694e-11	4	8.083	Prupe.6G352900_v2.0.a1	Prupe.6G352900	rust resistance kinase Lr10	--	GO:0004674,GO:0005524,GO:0005886,GO:0016021	protein serine/threonine kinase activity|ATP binding|plasma membrane|integral component of membrane	--	--	--
Prupe.4G153600	1.36279e-10	0.0505585	0.058	0.007	2.86417e-06	4	8.286	Prupe.4G153600_v2.0.a1	Prupe.4G153600	receptor-like serine/threonine-protein kinase At1g78530	--	--	--	--	--	--
Prupe.1G584100	0	0.129538	0.086	0.008	0	5	10.75	Prupe.1G584100_v2.0.a1	Prupe.1G584100	hypothetical protein PRUPE_1G584100	--	GO:0005576,GO:0005975,GO:0008422,GO:0102483	extracellular region|carbohydrate metabolic process|beta-glucosidase activity|scopolin beta-glucosidase activity	--	--	--
Prupe.2G133900	0	0.0763664	0.086	0.009	0	5	9.556	Prupe.2G133900_v2.0.a1	Prupe.2G133900	carotenoid cleavage dioxygenase 7, chloroplastic	--	GO:0009507,GO:0009570,GO:0010223,GO:0010436,GO:0016121,GO:0016702,GO:0045549,GO:0046872,GO:0102395,GO:1901601	chloroplast|chloroplast stroma|secondary shoot formation|carotenoid dioxygenase activity|carotene catabolic process|oxidoreductase activity, acting on single donors with incorporation of molecular oxygen, incorporation of two atoms of oxygen|9-cis-epoxycarotenoid dioxygenase activity|metal ion binding|9-cis-beta-carotene 9',10'-cleavage oxygenase activity|strigolactone biosynthetic process	--	--	--
Prupe.1G325300	0	0.0534555	0.056	0.006	0	5	9.333	Prupe.1G325300_v2.0.a1	Prupe.1G325300	serine carboxypeptidase-like 50	--	GO:0004185,GO:0005576,GO:0005773	serine-type carboxypeptidase activity|extracellular region|vacuole	--	--	--
Prupe.5G178600	4.35353e-34	0.15676	0.156	0.012	9.14982e-30	5	13	Prupe.5G178600_v2.0.a1	Prupe.5G178600	hypothetical protein PRUPE_5G178600	--	GO:0004601,GO:0005576,GO:0006979,GO:0020037,GO:0042744,GO:0046872	peroxidase activity|extracellular region|response to oxidative stress|heme binding|hydrogen peroxide catabolic process|metal ion binding	ko00940	Phenylpropanoid biosynthesis	--
Prupe.1G132300	1.20342e-25	0.139399	0.159	0.016	2.52923e-21	5	9.938	Prupe.1G132300_v2.0.a1	Prupe.1G132300	probable pectinesterase/pectinesterase inhibitor 21	--	GO:0005618,GO:0016021,GO:0030599,GO:0042545,GO:0045330,GO:0045490,GO:0046910	cell wall|integral component of membrane|pectinesterase activity|cell wall modification|aspartyl esterase activity|pectin catabolic process|pectinesterase inhibitor activity	--	--	--
Prupe.6G150000	4.69963e-17	0.111214	0.07	0.006	9.87721e-13	5	11.667	Prupe.6G150000_v2.0.a1	Prupe.6G150000	hypothetical protein PRUPE_6G150000	--	GO:0005576,GO:0008422,GO:0009251,GO:0030245,GO:0102483	extracellular region|beta-glucosidase activity|glucan catabolic process|cellulose catabolic process|scopolin beta-glucosidase activity	--	--	--
Prupe.7G001800	3.53281e-15	0.0861172	0.092	0.009	7.42491e-11	5	10.222	Prupe.7G001800_v2.0.a1	Prupe.7G001800	hypothetical protein PRUPE_7G001800	--	--	--	--	--	--
Prupe.2G197000	8.62189e-15	0.084836	0.089	0.01	1.81206e-10	5	8.9	Prupe.2G197000_v2.0.a1	Prupe.2G197000	hypothetical protein PRUPE_2G197000	--	--	--	--	--	--
Prupe.3G047200	1.12265e-12	0.0755117	0.084	0.009	2.35947e-08	5	9.333	Prupe.3G047200_v2.0.a1	Prupe.3G047200	hypothetical protein PRUPE_3G047200	--	GO:0005634,GO:0005737,GO:0009626,GO:0016567,GO:0031348,GO:0042177	nucleus|cytoplasm|plant-type hypersensitive response|protein ubiquitination|negative regulation of defense response|negative regulation of protein catabolic process	--	--	--
Prupe.6G142300	1.29529e-08	0.0503986	0.056	0.006	0.000272231	5	9.333	Prupe.6G142300_v2.0.a1	Prupe.6G142300	hypothetical protein PRUPE_6G142300	--	GO:0004674,GO:0005524,GO:0005886,GO:0016021	protein serine/threonine kinase activity|ATP binding|plasma membrane|integral component of membrane	--	--	--
Prupe.3G284800	0	0.138656	0.133	0.006	0	6	22.167	Prupe.3G284800_v2.0.a1	Prupe.3G284800	2-methylene-furan-3-one reductase isoform X1	--	GO:0008270,GO:0102978	zinc ion binding|furaneol oxidoreductase activity	--	--	--
Prupe.6G342300	0	0.0893491	0.092	0.004	0	6	23	Prupe.6G342300_v2.0.a1	Prupe.6G342300	perakine reductase	--	GO:0016491	oxidoreductase activity	--	--	--
Prupe.6G103300	0	0.0803587	0.075	0.003	0	6	25	Prupe.6G103300_v2.0.a1	Prupe.6G103300	hypothetical protein PRUPE_6G103300	--	--	--	--	--	--
Prupe.4G083900	0	0.060048	0.052	0.002	0	6	26	Prupe.4G083900_v2.0.a1	Prupe.4G083900	glutaredoxin-C9	--	GO:0005634,GO:0005737,GO:0009055,GO:0015035,GO:0045454	nucleus|cytoplasm|electron transfer activity|protein disulfide oxidoreductase activity|cell redox homeostasis	--	--	--
Prupe.5G232600	2.43335e-48	0.386445	0.324	0.018	5.11418e-44	6	18	Prupe.5G232600_v2.0.a1	Prupe.5G232600	WUSCHEL-related homeobox 1	HB-WOX	GO:0003677,GO:0003700,GO:0005634,GO:0005829,GO:0099402	DNA binding|DNA-binding transcription factor activity|nucleus|cytosol|plant organ development	--	--	--
Prupe.5G052400	1.84322e-47	0.341263	0.353	0.021	3.87389e-43	6	16.81	Prupe.5G052400_v2.0.a1	Prupe.5G052400	SNF2 domain-containing protein CLASSY 4	--	GO:0003677,GO:0004386,GO:0005524,GO:0005634,GO:1900370	DNA binding|helicase activity|ATP binding|nucleus|positive regulation of RNA interference	--	--	--
Prupe.1G387700	4.82887e-30	0.209391	0.191	0.008	1.01488e-25	6	23.875	Prupe.1G387700_v2.0.a1	Prupe.1G387700	cytochrome P450 82C4	--	GO:0004497,GO:0005506,GO:0016020,GO:0016021,GO:0016709,GO:0020037,GO:0042343,GO:0071281	monooxygenase activity|iron ion binding|membrane|integral component of membrane|oxidoreductase activity, acting on paired donors, with incorporation or reduction of molecular oxygen, NAD(P)H as one donor, and incorporation of one atom of oxygen|heme binding|indole glucosinolate metabolic process|cellular response to iron ion	--	--	--
Prupe.8G173100	3.78955e-29	0.219932	0.237	0.014	7.9645e-25	6	16.929	Prupe.8G173100_v2.0.a1	Prupe.8G173100	hypothetical protein PRUPE_8G173100	--	--	--	--	--	--
Prupe.7G098400	5.36025e-17	0.135487	0.145	0.009	1.12656e-12	6	16.111	Prupe.7G098400_v2.0.a1	Prupe.7G098400	transcription repressor OFP6	OFP	GO:0005634,GO:0045892	nucleus|negative regulation of transcription, DNA-templated	--	--	--
Prupe.3G227700	6.59256e-14	0.1078	0.116	0.006	1.38556e-09	6	19.333	Prupe.3G227700_v2.0.a1	Prupe.3G227700	uncharacterized protein LOC18783989	--	--	--	--	--	--
Prupe.1G074100	0	0.101092	0.127	0.017	0	7	7.471	Prupe.1G074100_v2.0.a1	Prupe.1G074100	hypothetical protein PRUPE_1G074100	FAR1	GO:0005634,GO:0006355,GO:0008270	nucleus|regulation of transcription, DNA-templated|zinc ion binding	--	--	--
Prupe.5G037900	0	0.072276	0.089	0.012	0	7	7.417	Prupe.5G037900_v2.0.a1	Prupe.5G037900	hypothetical protein PRUPE_5G037900	--	--	--	--	--	--
Prupe.1G524600	0	0.0558266	0.057	0.006	0	7	9.5	Prupe.1G524600_v2.0.a1	Prupe.1G524600	E3 ubiquitin-protein ligase ATL6	--	GO:0004842,GO:0005886,GO:0009814,GO:0009816,GO:0010200,GO:0016021,GO:0016567,GO:0046872	ubiquitin-protein transferase activity|plasma membrane|defense response, incompatible interaction|defense response to bacterium, incompatible interaction|response to chitin|integral component of membrane|protein ubiquitination|metal ion binding	--	--	--
Prupe.4G253600	0	0.0530669	0.063	0.008	0	7	7.875	Prupe.4G253600_v2.0.a1	Prupe.4G253600	hypothetical protein PRUPE_4G253600	NAC	GO:0003677,GO:0005634,GO:0006355	DNA binding|nucleus|regulation of transcription, DNA-templated	--	--	--
Prupe.1G478900	0	0.0486727	0.057	0.006	0	7	9.5	Prupe.1G478900_v2.0.a1	Prupe.1G478900	hypothetical protein PRUPE_1G478900	--	--	--	--	--	--
Prupe.7G180500	6.61901e-09	0.0978001	0.114	0.015	0.000139112	7	7.6	Prupe.7G180500_v2.0.a1	Prupe.7G180500	hypothetical protein PRUPE_7G180500	--	--	--	--	--	--
Prupe.7G194500	8.99004e-09	0.0915294	0.101	0.01	0.000188944	7	10.1	Prupe.7G194500_v2.0.a1	Prupe.7G194500	hypothetical protein PRUPE_7G194500	--	GO:0004565,GO:0005975,GO:0030246,GO:0048046	beta-galactosidase activity|carbohydrate metabolic process|carbohydrate binding|apoplast	--	--	BGAL9
Prupe.1G429800	9.79755e-09	0.107474	0.12	0.016	0.000205915	7	7.5	Prupe.1G429800_v2.0.a1	Prupe.1G429800	hypothetical protein PRUPE_1G429800	--	GO:0004674,GO:0005524,GO:0005886,GO:0006468,GO:0016021,GO:0048544	protein serine/threonine kinase activity|ATP binding|plasma membrane|protein phosphorylation|integral component of membrane|recognition of pollen	--	--	--
Prupe.6G183100	1.96468e-07	0.0921344	0.101	0.014	0.00412916	7	7.214	Prupe.6G183100_v2.0.a1	Prupe.6G183100	hypothetical protein PRUPE_6G183100	--	GO:0000104,GO:0005739,GO:0005743,GO:0006099,GO:0006121,GO:0008177,GO:0009055,GO:0009060,GO:0022904,GO:0045273,GO:0045281,GO:0046872,GO:0051537,GO:0051538,GO:0051539	succinate dehydrogenase activity|mitochondrion|mitochondrial inner membrane|tricarboxylic acid cycle|mitochondrial electron transport, succinate to ubiquinone|succinate dehydrogenase (ubiquinone) activity|electron transfer activity|aerobic respiration|respiratory electron transport chain|respiratory chain complex II|succinate dehydrogenase complex|metal ion binding|2 iron, 2 sulfur cluster bindin…	--	--	--
Prupe.7G124900	5.15305e-07	0.0758103	0.082	0.009	0.0108302	7	9.111	Prupe.7G124900_v2.0.a1	Prupe.7G124900	hypothetical protein PRUPE_7G124900	--	--	--	--	--	--
Prupe.7G142200	4.42952e-58	0.540193	0.436	0.09	9.30952e-54	8	4.844	Prupe.7G142200_v2.0.a1	Prupe.7G142200	hypothetical protein PRUPE_7G142200	--	GO:0009862,GO:0016298,GO:0080031	systemic acquired resistance, salicylic acid mediated signaling pathway|lipase activity|methyl salicylate esterase activity	--	--	--
Prupe.3G061100	8.15504e-16	0.297648	0.269	0.062	1.71394e-11	8	4.339	Prupe.3G061100_v2.0.a1	Prupe.3G061100	hypothetical protein PRUPE_3G061100	--	--	--	--	--	--
Prupe.4G048500	2.56646e-15	0.101378	0.103	0.019	5.39393e-11	8	5.421	Prupe.4G048500_v2.0.a1	Prupe.4G048500	hypothetical protein PRUPE_4G048500	bHLH	GO:0000977,GO:0003700,GO:0006355,GO:0006357,GO:0008134,GO:0046983,GO:0050832,GO:0090575	RNA polymerase II regulatory region sequence-specific DNA binding|DNA-binding transcription factor activity|regulation of transcription, DNA-templated|regulation of transcription by RNA polymerase II|transcription factor binding|protein dimerization activity|defense response to fungus|RNA polymerase II transcription factor complex	--	--	--
Prupe.5G126600	7.12484e-13	0.175079	0.141	0.034	1.49743e-08	8	4.147	Prupe.5G126600_v2.0.a1	Prupe.5G126600	hypothetical protein PRUPE_5G126600	MYB	GO:0003700,GO:0005634,GO:0009611,GO:0009651,GO:0009737,GO:0009751,GO:0009800,GO:0009892,GO:0030154,GO:0043565,GO:0044212	DNA-binding transcription factor activity|nucleus|response to wounding|response to salt stress|response to abscisic acid|response to salicylic acid|cinnamic acid biosynthetic process|negative regulation of metabolic process|cell differentiation|sequence-specific DNA binding|transcription regulatory region DNA binding	--	--	--
Prupe.6G008500	7.5689e-12	0.135805	0.147	0.033	1.59076e-07	8	4.455	Prupe.6G008500_v2.0.a1	Prupe.6G008500	hypothetical protein PRUPE_6G008500	--	GO:0008194,GO:0043231,GO:0080043,GO:0080044	UDP-glycosyltransferase activity|intracellular membrane-bounded organelle|quercetin 3-O-glucosyltransferase activity|quercetin 7-O-glucosyltransferase activity	--	--	--
Prupe.7G197900	6.8684e-11	0.14273	0.147	0.031	1.44353e-06	8	4.742	Prupe.7G197900_v2.0.a1	Prupe.7G197900	flavonoid 3'-monooxygenase	--	GO:0004497,GO:0005506,GO:0005789,GO:0009813,GO:0016021,GO:0016705,GO:0020037	monooxygenase activity|iron ion binding|endoplasmic reticulum membrane|flavonoid biosynthetic process|integral component of membrane|oxidoreductase activity, acting on paired donors, with incorporation or reduction of molecular oxygen|heme binding	--	--	--
Prupe.6G258600	5.89702e-10	0.074897	0.064	0.011	1.23938e-05	8	5.818	Prupe.6G258600_v2.0.a1	Prupe.6G258600	hypothetical protein PRUPE_6G258600	--	GO:0010150,GO:0016682,GO:0046872,GO:0051213	leaf senescence|oxidoreductase activity, acting on diphenols and related substances as donors, oxygen as acceptor|metal ion binding|dioxygenase activity	--	--	--
Prupe.5G006200	4.2566e-09	0.085025	0.064	0.012	8.94609e-05	8	5.333	Prupe.5G006200_v2.0.a1	Prupe.5G006200	hypothetical protein PRUPE_5G006200	NAC	GO:0003677,GO:0003700,GO:0005634,GO:0007275,GO:0010014,GO:0010199	DNA binding|DNA-binding transcription factor activity|nucleus|multicellular organism development|meristem initiation|organ boundary specification between lateral organs and the meristem	--	--	NAC043
Prupe.1G278600	4.43239e-07	0.0959451	0.096	0.023	0.00931556	8	4.174	Prupe.1G278600_v2.0.a1	Prupe.1G278600	hypothetical protein PRUPE_1G278600	--	GO:0005794,GO:0005802,GO:0005886,GO:0006817,GO:0015114,GO:0016021,GO:0016036	Golgi apparatus|trans-Golgi network|plasma membrane|phosphate ion transport|phosphate ion transmembrane transporter activity|integral component of membrane|cellular response to phosphate starvation	--	--	--
Prupe.1G328000	0.0010842	0.061571	0.071	0.015	1	8	4.733	Prupe.1G328000_v2.0.a1	Prupe.1G328000	PREDICTED: MLP-like protein 328 isoform X2	--	GO:0005507,GO:0005829,GO:0006952,GO:0010043,GO:0010228,GO:0080184	copper ion binding|cytosol|defense response|response to zinc ion|vegetative to reproductive phase transition of meristem|response to phenylpropanoid	--	--	--
Prupe.8G247000	0	0.141976	0.15	0.006	0	9	25	Prupe.8G247000_v2.0.a1	Prupe.8G247000	hypothetical protein PRUPE_8G247000	--	--	--	--	--	--
Prupe.3G275900	0	0.113295	0.106	0.004	0	9	26.5	Prupe.3G275900_v2.0.a1	Prupe.3G275900	hypothetical protein PRUPE_3G275900	--	GO:0005524,GO:0005886,GO:0016021,GO:0042626	ATP binding|plasma membrane|integral component of membrane|ATPase activity, coupled to transmembrane movement of substances	--	--	--
Prupe.2G291900	0	0.0754639	0.062	0.001	0	9	62	Prupe.2G291900_v2.0.a1	Prupe.2G291900	CEN-like protein 1	--	GO:0005737	cytoplasm	--	--	--
Prupe.1G522800	0	0.0497875	0.053	0.001	0	9	53	Prupe.1G522800_v2.0.a1	Prupe.1G522800	hypothetical protein PRUPE_1G522800	--	--	--	--	--	--
Prupe.3G188500	0	0.0486204	0.053	0.002	0	9	26.5	Prupe.3G188500_v2.0.a1	Prupe.3G188500	7-deoxyloganetin glucosyltransferase-like	--	GO:0035251,GO:1900994	UDP-glucosyltransferase activity|(-)-secologanin biosynthetic process	--	--	--
Prupe.5G004300	1.78183e-23	0.251412	0.239	0.011	3.74487e-19	9	21.727	Prupe.5G004300_v2.0.a1	Prupe.5G004300	protein PIN-LIKES 3	--	GO:0005789,GO:0009734,GO:0016021,GO:0055085	endoplasmic reticulum membrane|auxin-activated signaling pathway|integral component of membrane|transmembrane transport	--	--	--
Prupe.6G360300	1.97874e-20	0.157516	0.168	0.004	4.15871e-16	9	42	Prupe.6G360300_v2.0.a1	Prupe.6G360300	auxin efflux carrier component 5	--	GO:0005783,GO:0005789,GO:0005886,GO:0009555,GO:0009734,GO:0009926,GO:0010252,GO:0010315,GO:0010329,GO:0016021,GO:0080161,GO:0080162	endoplasmic reticulum|endoplasmic reticulum membrane|plasma membrane|pollen development|auxin-activated signaling pathway|auxin polar transport|auxin homeostasis|auxin efflux|auxin efflux transmembrane transporter activity|integral component of membrane|auxin transmembrane transporter activity|intracellular auxin transport	--	--	--
Prupe.4G133200	1.2015e-17	0.162682	0.177	0.007	2.5252e-13	9	25.286	Prupe.4G133200_v2.0.a1	Prupe.4G133200	hypothetical protein PRUPE_4G133200	--	--	--	--	--	--
Prupe.2G242200	3.6727e-16	0.155966	0.168	0.007	7.71892e-12	9	24	Prupe.2G242200_v2.0.a1	Prupe.2G242200	hypothetical protein PRUPE_2G242200	--	GO:0004252,GO:0005576	serine-type endopeptidase activity|extracellular region	--	--	--
Prupe.8G027100	1.66496e-12	0.132377	0.133	0.006	3.49924e-08	9	22.167	Prupe.8G027100_v2.0.a1	Prupe.8G027100	hypothetical protein PRUPE_8G027100	--	GO:0005524,GO:0005737,GO:0007165,GO:0009626,GO:0043531	ATP binding|cytoplasm|signal transduction|plant-type hypersensitive response|ADP binding	--	--	--
Prupe.4G135500	0	0.188869	0.213	0.004	0	10	53.25	Prupe.4G135500_v2.0.a1	Prupe.4G135500	hypothetical protein PRUPE_4G135500	--	--	--	--	--	--
Prupe.7G219300	0	0.153439	0.124	0.002	0	10	62	Prupe.7G219300_v2.0.a1	Prupe.7G219300	receptor-like protein kinase HSL1 isoform X1	--	--	--	--	--	--
Prupe.1G360300	0	0.143006	0.135	0.003	0	10	45	Prupe.1G360300_v2.0.a1	Prupe.1G360300	hypothetical protein PRUPE_1G360300	--	GO:0004842,GO:0016021,GO:0016567,GO:0046872	ubiquitin-protein transferase activity|integral component of membrane|protein ubiquitination|metal ion binding	--	--	--
Prupe.2G133800	0	0.0853021	0.067	0.001	0	10	67	Prupe.2G133800_v2.0.a1	Prupe.2G133800	PREDICTED: probable WRKY transcription factor 12 isoform X1	WRKY	GO:0003700,GO:0005634,GO:0043565	DNA-binding transcription factor activity|nucleus|sequence-specific DNA binding	--	--	--
Prupe.1G103100	0	0.0833735	0.09	0.002	0	10	45	Prupe.1G103100_v2.0.a1	Prupe.1G103100	hypothetical protein PRUPE_1G103100	--	GO:0005634,GO:0005737,GO:0006152,GO:0008270,GO:0047974	nucleus|cytoplasm|purine nucleoside catabolic process|zinc ion binding|guanosine deaminase activity	--	--	--
Prupe.1G524400	0	0.0749393	0.079	0	0	10	Inf	Prupe.1G524400_v2.0.a1	Prupe.1G524400	RING-H2 finger protein ATL54	--	GO:0016021,GO:0016567,GO:0016740,GO:0046872	integral component of membrane|protein ubiquitination|transferase activity|metal ion binding	--	--	--
Prupe.6G014900	2.04372e-30	0.343789	0.27	0.003	4.29529e-26	10	90	Prupe.6G014900_v2.0.a1	Prupe.6G014900	hypothetical protein PRUPE_6G014900	--	GO:0005886,GO:0010167,GO:0015112,GO:0016021	plasma membrane|response to nitrate|nitrate transmembrane transporter activity|integral component of membrane	--	--	--
Prupe.2G279600	4.15743e-21	0.206449	0.225	0.005	8.73766e-17	10	45	Prupe.2G279600_v2.0.a1	Prupe.2G279600	hypothetical protein PRUPE_2G279600	--	GO:0004674,GO:0005524,GO:0005886,GO:0016021	protein serine/threonine kinase activity|ATP binding|plasma membrane|integral component of membrane	--	--	--
Prupe.1G577200	1.07573e-19	0.205297	0.213	0.005	2.26086e-15	10	42.6	Prupe.1G577200_v2.0.a1	Prupe.1G577200	hypothetical protein PRUPE_1G577200	--	--	--	--	--	--
Prupe.5G016100	2.15761e-18	0.208758	0.18	0.003	4.53465e-14	10	60	Prupe.5G016100_v2.0.a1	Prupe.5G016100	hypothetical protein PRUPE_5G016100	--	GO:0009813,GO:0047672	flavonoid biosynthetic process|anthranilate N-benzoyltransferase activity	--	--	--

## Sheet: Table S5
gene	p_val	avg_logFC	pct.1	pct.2	p_val_adj	cluster	gene_diff	gene_id	gene_name	description	TFs_Family	GO_id	GO_term	pathway	pathway_description	BLAST_on_TAIR10
Prupe.3G249400	1.18024e-07	0.0843796	1	1	0.00242621	3	1	Prupe.3G249400_v2.0.a1	Prupe.3G249400	hypothetical protein PRUPE_3G249400	MADS-MIKC	GO:0000977,GO:0000982,GO:0005634,GO:0007275,GO:0008134,GO:0030154,GO:0043565,GO:0044212,GO:0045944,GO:0046983,GO:0048481	RNA polymerase II regulatory region sequence-specific DNA binding|transcription factor activity, RNA polymerase II proximal promoter sequence-specific DNA binding|nucleus|multicellular organism development|transcription factor binding|cell differentiation|sequence-specific DNA binding|transcription regulatory region DNA binding|positive regulation of transcription by RNA polymerase II|protein dim…	--	--	--
Prupe.3G249400	6.16368e-31	0.285545	1	1	1.26707e-26	5	1	Prupe.3G249400_v2.0.a1	Prupe.3G249400	hypothetical protein PRUPE_3G249400	MADS-MIKC	GO:0000977,GO:0000982,GO:0005634,GO:0007275,GO:0008134,GO:0030154,GO:0043565,GO:0044212,GO:0045944,GO:0046983,GO:0048481	RNA polymerase II regulatory region sequence-specific DNA binding|transcription factor activity, RNA polymerase II proximal promoter sequence-specific DNA binding|nucleus|multicellular organism development|transcription factor binding|cell differentiation|sequence-specific DNA binding|transcription regulatory region DNA binding|positive regulation of transcription by RNA polymerase II|protein dim…	--	--	--
Prupe.3G249400	0.00230117	0.13631	1	1	1	6	1	Prupe.3G249400_v2.0.a1	Prupe.3G249400	hypothetical protein PRUPE_3G249400	MADS-MIKC	GO:0000977,GO:0000982,GO:0005634,GO:0007275,GO:0008134,GO:0030154,GO:0043565,GO:0044212,GO:0045944,GO:0046983,GO:0048481	RNA polymerase II regulatory region sequence-specific DNA binding|transcription factor activity, RNA polymerase II proximal promoter sequence-specific DNA binding|nucleus|multicellular organism development|transcription factor binding|cell differentiation|sequence-specific DNA binding|transcription regulatory region DNA binding|positive regulation of transcription by RNA polymerase II|protein dim…	--	--	--
Prupe.3G249400	1.07342e-10	0.29587	1	1	2.20663e-06	7	1	Prupe.3G249400_v2.0.a1	Prupe.3G249400	hypothetical protein PRUPE_3G249400	MADS-MIKC	GO:0000977,GO:0000982,GO:0005634,GO:0007275,GO:0008134,GO:0030154,GO:0043565,GO:0044212,GO:0045944,GO:0046983,GO:0048481	RNA polymerase II regulatory region sequence-specific DNA binding|transcription factor activity, RNA polymerase II proximal promoter sequence-specific DNA binding|nucleus|multicellular organism development|transcription factor binding|cell differentiation|sequence-specific DNA binding|transcription regulatory region DNA binding|positive regulation of transcription by RNA polymerase II|protein dim…	--	--	--
Prupe.1G000300	2.51059e-13	0.216247	0.936	0.898	5.16102e-09	2	1.042	Prupe.1G000300_v2.0.a1	Prupe.1G000300	importin-11 isoform X1	--	--	--	--	--	--
Prupe.1G000300	0.00232233	0.0708082	0.872	0.91	1	5	0.958	Prupe.1G000300_v2.0.a1	Prupe.1G000300	importin-11 isoform X1	--	--	--	--	--	--
Prupe.1G000300	2.752e-05	0.0652652	1	0.9	0.565728	7	1.111	Prupe.1G000300_v2.0.a1	Prupe.1G000300	importin-11 isoform X1	--	--	--	--	--	--
Prupe.1G000400	0.00501374	0.0318402	0.541	0.573	1	1	0.944	Prupe.1G000400_v2.0.a1	Prupe.1G000400	hypothetical protein PRUPE_1G000400	--	GO:0004722,GO:0046872	protein serine/threonine phosphatase activity|metal ion binding	--	--	--
Prupe.1G000400	6.38151e-19	0.191689	0.901	0.543	1.31185e-14	7	1.659	Prupe.1G000400_v2.0.a1	Prupe.1G000400	hypothetical protein PRUPE_1G000400	--	GO:0004722,GO:0046872	protein serine/threonine phosphatase activity|metal ion binding	--	--	--
Prupe.1G000700	6.29201e-11	0.014966	0.627	0.723	1.29345e-06	2	0.867	Prupe.1G000700_v2.0.a1	Prupe.1G000700	uncharacterized protein LOC18789872	--	GO:0003723,GO:0005634,GO:0005730,GO:0042254	RNA binding|nucleus|nucleolus|ribosome biogenesis	--	--	--
Prupe.1G000700	0.00186696	0.0470264	0.637	0.71	1	6	0.897	Prupe.1G000700_v2.0.a1	Prupe.1G000700	uncharacterized protein LOC18789872	--	GO:0003723,GO:0005634,GO:0005730,GO:0042254	RNA binding|nucleus|nucleolus|ribosome biogenesis	--	--	--
Prupe.1G000800	7.34342e-07	0.00384755	0.973	0.905	0.0150959	1	1.075	Prupe.1G000800_v2.0.a1	Prupe.1G000800	uncharacterized protein LOC18793524 isoform X1	--	--	--	--	--	--
Prupe.1G000800	1.08903e-29	0.33321	0.936	0.919	2.23872e-25	2	1.018	Prupe.1G000800_v2.0.a1	Prupe.1G000800	uncharacterized protein LOC18793524 isoform X1	--	--	--	--	--	--
Prupe.1G000800	8.38293e-05	0.0546457	0.892	0.927	1	5	0.962	Prupe.1G000800_v2.0.a1	Prupe.1G000800	uncharacterized protein LOC18793524 isoform X1	--	--	--	--	--	--
Prupe.1G000900	8.12702e-09	0.167579	0.26	0.121	0.000167067	2	2.149	Prupe.1G000900_v2.0.a1	Prupe.1G000900	hypothetical protein PRUPE_1G000900	--	--	--	--	--	--
Prupe.1G001000	0.00884595	0.106418	0.946	0.939	1	5	1.007	Prupe.1G001000_v2.0.a1	Prupe.1G001000	hypothetical protein PRUPE_1G001000	--	--	--	--	--	--
Prupe.1G001100	1.11868e-09	0.0500441	0.832	0.694	2.29968e-05	1	1.199	Prupe.1G001100_v2.0.a1	Prupe.1G001100	glucan endo-1,3-beta-glucosidase 6	--	GO:0005886,GO:0005975,GO:0006952,GO:0009506,GO:0031225,GO:0042973,GO:0046658	plasma membrane|carbohydrate metabolic process|defense response|plasmodesma|anchored component of membrane|glucan endo-1,3-beta-D-glucosidase activity|anchored component of plasma membrane	--	--	--
Prupe.1G001100	6.97713e-08	0.156402	0.777	0.72	0.00143429	3	1.079	Prupe.1G001100_v2.0.a1	Prupe.1G001100	glucan endo-1,3-beta-glucosidase 6	--	GO:0005886,GO:0005975,GO:0006952,GO:0009506,GO:0031225,GO:0042973,GO:0046658	plasma membrane|carbohydrate metabolic process|defense response|plasmodesma|anchored component of membrane|glucan endo-1,3-beta-D-glucosidase activity|anchored component of plasma membrane	--	--	--
Prupe.1G001100	4.87883e-16	0.0300111	0.973	0.714	1.00294e-11	7	1.363	Prupe.1G001100_v2.0.a1	Prupe.1G001100	glucan endo-1,3-beta-glucosidase 6	--	GO:0005886,GO:0005975,GO:0006952,GO:0009506,GO:0031225,GO:0042973,GO:0046658	plasma membrane|carbohydrate metabolic process|defense response|plasmodesma|anchored component of membrane|glucan endo-1,3-beta-D-glucosidase activity|anchored component of plasma membrane	--	--	--
Prupe.1G001200	5.48645e-08	0.191791	0.907	0.847	0.00112785	3	1.071	Prupe.1G001200_v2.0.a1	Prupe.1G001200	serine/threonine-protein kinase HT1	--	GO:0004674,GO:0004712,GO:0004713,GO:0005524,GO:0005886,GO:0006468,GO:0010344	protein serine/threonine kinase activity|protein serine/threonine/tyrosine kinase activity|protein tyrosine kinase activity|ATP binding|plasma membrane|protein phosphorylation|seed oilbody biogenesis	--	--	--
Prupe.1G001200	4.86028e-05	0.150848	0.836	0.86	0.999128	6	0.972	Prupe.1G001200_v2.0.a1	Prupe.1G001200	serine/threonine-protein kinase HT1	--	GO:0004674,GO:0004712,GO:0004713,GO:0005524,GO:0005886,GO:0006468,GO:0010344	protein serine/threonine kinase activity|protein serine/threonine/tyrosine kinase activity|protein tyrosine kinase activity|ATP binding|plasma membrane|protein phosphorylation|seed oilbody biogenesis	--	--	--
Prupe.1G001300	6.01187e-05	0.171698	0.963	0.927	1	4	1.039	Prupe.1G001300_v2.0.a1	Prupe.1G001300	serine/threonine-protein kinase HT1	--	GO:0004674,GO:0004712,GO:0004713,GO:0005524,GO:0005886,GO:0006468,GO:0010344	protein serine/threonine kinase activity|protein serine/threonine/tyrosine kinase activity|protein tyrosine kinase activity|ATP binding|plasma membrane|protein phosphorylation|seed oilbody biogenesis	--	--	--
Prupe.1G001300	0.00419572	0.0363742	0.931	0.931	1	5	1	Prupe.1G001300_v2.0.a1	Prupe.1G001300	serine/threonine-protein kinase HT1	--	GO:0004674,GO:0004712,GO:0004713,GO:0005524,GO:0005886,GO:0006468,GO:0010344	protein serine/threonine kinase activity|protein serine/threonine/tyrosine kinase activity|protein tyrosine kinase activity|ATP binding|plasma membrane|protein phosphorylation|seed oilbody biogenesis	--	--	--
Prupe.1G001300	2.19825e-05	0.182386	0.959	0.929	0.451895	6	1.032	Prupe.1G001300_v2.0.a1	Prupe.1G001300	serine/threonine-protein kinase HT1	--	GO:0004674,GO:0004712,GO:0004713,GO:0005524,GO:0005886,GO:0006468,GO:0010344	protein serine/threonine kinase activity|protein serine/threonine/tyrosine kinase activity|protein tyrosine kinase activity|ATP binding|plasma membrane|protein phosphorylation|seed oilbody biogenesis	--	--	--
Prupe.1G001400	5.9172e-10	0.0792456	0.189	0.186	1.2164e-05	1	1.016	Prupe.1G001400_v2.0.a1	Prupe.1G001400	hypothetical protein PRUPE_1G001400	--	GO:0005783,GO:0005789,GO:0006633,GO:0009409,GO:0009416,GO:0016020,GO:0016021,GO:0080167,GO:0102336,GO:0102337,GO:0102338,GO:0102756	endoplasmic reticulum|endoplasmic reticulum membrane|fatty acid biosynthetic process|response to cold|response to light stimulus|membrane|integral component of membrane|response to karrikin|3-oxo-arachidoyl-CoA synthase activity|3-oxo-cerotoyl-CoA synthase activity|3-oxo-lignoceronyl-CoA synthase activity|very-long-chain 3-ketoacyl-CoA synthase activity	ko00062,ko04626	Fatty acid elongation|Plant-pathogen interaction	--
Prupe.1G001400	0.000225444	0.0984644	0.224	0.178	1	2	1.258	Prupe.1G001400_v2.0.a1	Prupe.1G001400	hypothetical protein PRUPE_1G001400	--	GO:0005783,GO:0005789,GO:0006633,GO:0009409,GO:0009416,GO:0016020,GO:0016021,GO:0080167,GO:0102336,GO:0102337,GO:0102338,GO:0102756	endoplasmic reticulum|endoplasmic reticulum membrane|fatty acid biosynthetic process|response to cold|response to light stimulus|membrane|integral component of membrane|response to karrikin|3-oxo-arachidoyl-CoA synthase activity|3-oxo-cerotoyl-CoA synthase activity|3-oxo-lignoceronyl-CoA synthase activity|very-long-chain 3-ketoacyl-CoA synthase activity	ko00062,ko04626	Fatty acid elongation|Plant-pathogen interaction	--
Prupe.1G001400	5.35297e-85	0.370875	0.784	0.148	1.10041e-80	7	5.297	Prupe.1G001400_v2.0.a1	Prupe.1G001400	hypothetical protein PRUPE_1G001400	--	GO:0005783,GO:0005789,GO:0006633,GO:0009409,GO:0009416,GO:0016020,GO:0016021,GO:0080167,GO:0102336,GO:0102337,GO:0102338,GO:0102756	endoplasmic reticulum|endoplasmic reticulum membrane|fatty acid biosynthetic process|response to cold|response to light stimulus|membrane|integral component of membrane|response to karrikin|3-oxo-arachidoyl-CoA synthase activity|3-oxo-cerotoyl-CoA synthase activity|3-oxo-lignoceronyl-CoA synthase activity|very-long-chain 3-ketoacyl-CoA synthase activity	ko00062,ko04626	Fatty acid elongation|Plant-pathogen interaction	--
Prupe.1G001600	0.00106702	0.0307696	0.053	0.02	1	3	2.65	Prupe.1G001600_v2.0.a1	Prupe.1G001600	hypothetical protein PRUPE_1G001600	--	--	--	--	--	--
Prupe.1G001800	5.99249e-05	0.156626	0.685	0.515	1	5	1.33	Prupe.1G001800_v2.0.a1	Prupe.1G001800	hypothetical protein PRUPE_1G001800	--	GO:0003735,GO:0005840,GO:0006412,GO:0009507,GO:0019843	structural constituent of ribosome|ribosome|translation|chloroplast|rRNA binding	--	--	--
Prupe.1G001800	1.45231e-19	0.200605	0.865	0.512	2.98551e-15	7	1.689	Prupe.1G001800_v2.0.a1	Prupe.1G001800	hypothetical protein PRUPE_1G001800	--	GO:0003735,GO:0005840,GO:0006412,GO:0009507,GO:0019843	structural constituent of ribosome|ribosome|translation|chloroplast|rRNA binding	--	--	--
Prupe.1G002300	1.91264e-07	0.105233	0.645	0.458	0.00393182	5	1.408	Prupe.1G002300_v2.0.a1	Prupe.1G002300	hypothetical protein PRUPE_1G002300	--	--	--	--	--	--
Prupe.1G002300	7.50778e-06	0.0327269	0.604	0.471	0.154337	7	1.282	Prupe.1G002300_v2.0.a1	Prupe.1G002300	hypothetical protein PRUPE_1G002300	--	--	--	--	--	--
Prupe.1G002500	1.01852e-06	0.109838	0.106	0.054	0.0209377	4	1.963	Prupe.1G002500_v2.0.a1	Prupe.1G002500	beta-amyrin 28-oxidase	--	GO:0004497,GO:0005506,GO:0007275,GO:0010268,GO:0016021,GO:0016125,GO:0016132,GO:0016135,GO:0016709,GO:0020037,GO:0055114	monooxygenase activity|iron ion binding|multicellular organism development|brassinosteroid homeostasis|integral component of membrane|sterol metabolic process|brassinosteroid biosynthetic process|saponin biosynthetic process|oxidoreductase activity, acting on paired donors, with incorporation or reduction of molecular oxygen, NAD(P)H as one donor, and incorporation of one atom of oxygen|heme bind…	--	--	--
Prupe.1G002500	2.44233e-37	0.330061	0.432	0.037	5.0207e-33	7	11.676	Prupe.1G002500_v2.0.a1	Prupe.1G002500	beta-amyrin 28-oxidase	--	GO:0004497,GO:0005506,GO:0007275,GO:0010268,GO:0016021,GO:0016125,GO:0016132,GO:0016135,GO:0016709,GO:0020037,GO:0055114	monooxygenase activity|iron ion binding|multicellular organism development|brassinosteroid homeostasis|integral component of membrane|sterol metabolic process|brassinosteroid biosynthetic process|saponin biosynthetic process|oxidoreductase activity, acting on paired donors, with incorporation or reduction of molecular oxygen, NAD(P)H as one donor, and incorporation of one atom of oxygen|heme bind…	--	--	--
Prupe.1G002700	2.0942e-19	0.000353022	0.973	0.707	4.30505e-15	7	1.376	Prupe.1G002700_v2.0.a1	Prupe.1G002700	hypothetical protein PRUPE_1G002700	--	GO:0004672,GO:0005524,GO:0006995,GO:0009414,GO:0009507,GO:0009644,GO:0009658,GO:0010114,GO:0010287,GO:0050821,GO:0080177,GO:0080183,GO:1902171	protein kinase activity|ATP binding|cellular response to nitrogen starvation|response to water deprivation|chloroplast|response to high light intensity|chloroplast organization|response to red light|plastoglobule|protein stabilization|plastoglobule organization|response to photooxidative stress|regulation of tocopherol cyclase activity	--	--	--
Prupe.1G002800	5.6804e-06	0.136174	0.653	0.524	0.116772	1	1.246	Prupe.1G002800_v2.0.a1	Prupe.1G002800	uncharacterized protein LOC18790689	--	--	--	--	--	--
Prupe.1G002800	0.00282832	0.110391	0.671	0.542	1	4	1.238	Prupe.1G002800_v2.0.a1	Prupe.1G002800	uncharacterized protein LOC18790689	--	--	--	--	--	--
Prupe.1G002800	1.18061e-46	0.0436958	0.946	0.532	2.42698e-42	7	1.778	Prupe.1G002800_v2.0.a1	Prupe.1G002800	uncharacterized protein LOC18790689	--	--	--	--	--	--
Prupe.1G002900	3.0154e-15	0.131736	0.851	0.658	6.19875e-11	1	1.293	Prupe.1G002900_v2.0.a1	Prupe.1G002900	chalcone synthase	--	GO:0009813,GO:0016210,GO:0042803	flavonoid biosynthetic process|naringenin-chalcone synthase activity|protein homodimerization activity	--	--	--
Prupe.1G002900	3.67118e-47	0.683497	0.842	0.696	7.54684e-43	6	1.21	Prupe.1G002900_v2.0.a1	Prupe.1G002900	chalcone synthase	--	GO:0009813,GO:0016210,GO:0042803	flavonoid biosynthetic process|naringenin-chalcone synthase activity|protein homodimerization activity	--	--	--
Prupe.1G002900	5.52679e-17	0.309653	0.991	0.689	1.13614e-12	7	1.438	Prupe.1G002900_v2.0.a1	Prupe.1G002900	chalcone synthase	--	GO:0009813,GO:0016210,GO:0042803	flavonoid biosynthetic process|naringenin-chalcone synthase activity|protein homodimerization activity	--	--	--
Prupe.1G003000	2.92123e-47	0.395401	0.998	0.928	6.00517e-43	1	1.075	Prupe.1G003000_v2.0.a1	Prupe.1G003000	hypothetical protein PRUPE_1G003000	--	GO:0009813,GO:0016210,GO:0042803	flavonoid biosynthetic process|naringenin-chalcone synthase activity|protein homodimerization activity	--	--	--
Prupe.1G003000	8.78043e-29	0.67802	0.918	0.949	1.80499e-24	6	0.967	Prupe.1G003000_v2.0.a1	Prupe.1G003000	hypothetical protein PRUPE_1G003000	--	GO:0009813,GO:0016210,GO:0042803	flavonoid biosynthetic process|naringenin-chalcone synthase activity|protein homodimerization activity	--	--	--
Prupe.1G003000	7.95324e-20	0.571357	1	0.943	1.63495e-15	7	1.06	Prupe.1G003000_v2.0.a1	Prupe.1G003000	hypothetical protein PRUPE_1G003000	--	GO:0009813,GO:0016210,GO:0042803	flavonoid biosynthetic process|naringenin-chalcone synthase activity|protein homodimerization activity	--	--	--
Prupe.1G003100	2.01859e-08	0.159872	0.992	0.978	0.000414962	2	1.014	Prupe.1G003100_v2.0.a1	Prupe.1G003100	hypothetical protein PRUPE_1G003100	--	GO:0004160,GO:0005507,GO:0005622,GO:0009082,GO:0009097,GO:0009099,GO:0009507,GO:0009536,GO:0009553,GO:0009555,GO:0009570,GO:0009651,GO:0016836,GO:0048364,GO:0051539	dihydroxy-acid dehydratase activity|copper ion binding|intracellular|branched-chain amino acid biosynthetic process|isoleucine biosynthetic process|valine biosynthetic process|chloroplast|plastid|embryo sac development|pollen development|chloroplast stroma|response to salt stress|hydro-lyase activity|root development|4 iron, 4 sulfur cluster binding	--	--	--
Prupe.1G003100	2.51042e-08	0.260738	0.993	0.98	0.000516067	6	1.013	Prupe.1G003100_v2.0.a1	Prupe.1G003100	hypothetical protein PRUPE_1G003100	--	GO:0004160,GO:0005507,GO:0005622,GO:0009082,GO:0009097,GO:0009099,GO:0009507,GO:0009536,GO:0009553,GO:0009555,GO:0009570,GO:0009651,GO:0016836,GO:0048364,GO:0051539	dihydroxy-acid dehydratase activity|copper ion binding|intracellular|branched-chain amino acid biosynthetic process|isoleucine biosynthetic process|valine biosynthetic process|chloroplast|plastid|embryo sac development|pollen development|chloroplast stroma|response to salt stress|hydro-lyase activity|root development|4 iron, 4 sulfur cluster binding	--	--	--
Prupe.1G003300	0.000422237	0.124305	1	0.996	1	4	1.004	Prupe.1G003300_v2.0.a1	Prupe.1G003300	3-ketoacyl-CoA thiolase 2, peroxisomal	--	GO:0003988,GO:0005730,GO:0005739,GO:0005774,GO:0005777,GO:0006635,GO:0009507,GO:0009514,GO:0009611,GO:0009695,GO:0009789,GO:0010111,GO:0010124,GO:0016020,GO:0031408	acetyl-CoA C-acyltransferase activity|nucleolus|mitochondrion|vacuolar membrane|peroxisome|fatty acid beta-oxidation|chloroplast|glyoxysome|response to wounding|jasmonic acid biosynthetic process|positive regulation of abscisic acid-activated signaling pathway|glyoxysome organization|phenylacetate catabolic process|membrane|oxylipin biosynthetic process	ko00071,ko00280,ko00592,ko01040,ko04146	Fatty acid degradation|Valine, leucine and isoleucine degradation|alpha-Linolenic acid metabolism|Biosynthesis of unsaturated fatty acids|Peroxisome	--
Prupe.1G003300	1.92435e-05	0.207827	1	0.997	0.395588	7	1.003	Prupe.1G003300_v2.0.a1	Prupe.1G003300	3-ketoacyl-CoA thiolase 2, peroxisomal	--	GO:0003988,GO:0005730,GO:0005739,GO:0005774,GO:0005777,GO:0006635,GO:0009507,GO:0009514,GO:0009611,GO:0009695,GO:0009789,GO:0010111,GO:0010124,GO:0016020,GO:0031408	acetyl-CoA C-acyltransferase activity|nucleolus|mitochondrion|vacuolar membrane|peroxisome|fatty acid beta-oxidation|chloroplast|glyoxysome|response to wounding|jasmonic acid biosynthetic process|positive regulation of abscisic acid-activated signaling pathway|glyoxysome organization|phenylacetate catabolic process|membrane|oxylipin biosynthetic process	ko00071,ko00280,ko00592,ko01040,ko04146	Fatty acid degradation|Valine, leucine and isoleucine degradation|alpha-Linolenic acid metabolism|Biosynthesis of unsaturated fatty acids|Peroxisome	--
Prupe.1G003400	0.000223702	0.0803952	0.094	0.039	1	2	2.41	Prupe.1G003400_v2.0.a1	Prupe.1G003400	hypothetical protein PRUPE_1G003400	--	GO:0000149,GO:0005484,GO:0005768,GO:0005886,GO:0006887,GO:0006906,GO:0015031,GO:0016021,GO:0031201,GO:0031901	SNARE binding|SNAP receptor activity|endosome|plasma membrane|exocytosis|vesicle fusion|protein transport|integral component of membrane|SNARE complex|early endosome membrane	--	--	--
Prupe.1G003400	0	0.0169553	0.084	0.046	0	5	1.826	Prupe.1G003400_v2.0.a1	Prupe.1G003400	hypothetical protein PRUPE_1G003400	--	GO:0000149,GO:0005484,GO:0005768,GO:0005886,GO:0006887,GO:0006906,GO:0015031,GO:0016021,GO:0031201,GO:0031901	SNARE binding|SNAP receptor activity|endosome|plasma membrane|exocytosis|vesicle fusion|protein transport|integral component of membrane|SNARE complex|early endosome membrane	--	--	--
Prupe.1G003600	1.27181e-41	0.554803	0.972	0.825	2.61445e-37	4	1.178	Prupe.1G003600_v2.0.a1	Prupe.1G003600	hypothetical protein PRUPE_1G003600	--	GO:0030246	carbohydrate binding	--	--	--
Prupe.1G003600	0.00216606	0.184934	0.897	0.837	1	6	1.072	Prupe.1G003600_v2.0.a1	Prupe.1G003600	hypothetical protein PRUPE_1G003600	--	GO:0030246	carbohydrate binding	--	--	--
Prupe.1G003900	0.000217055	0.100589	0.251	0.151	1	3	1.662	Prupe.1G003900_v2.0.a1	Prupe.1G003900	putative F-box protein PP2-B12 isoform X1	--	GO:0009793	embryo development ending in seed dormancy	--	--	--
Prupe.1G003900	5.46001e-06	0.106284	0.286	0.154	0.112241	5	1.857	Prupe.1G003900_v2.0.a1	Prupe.1G003900	putative F-box protein PP2-B12 isoform X1	--	GO:0009793	embryo development ending in seed dormancy	--	--	--
Prupe.1G004000	0.00023783	0.138139	0.279	0.189	1	2	1.476	Prupe.1G004000_v2.0.a1	Prupe.1G004000	PREDICTED: mitochondrial intermembrane space import and assembly protein 40-like	--	--	--	--	--	--
Prupe.1G004100	5.39784e-11	0.143905	0.144	0.036	1.10963e-06	2	4	Prupe.1G004100_v2.0.a1	Prupe.1G004100	hypothetical protein PRUPE_1G004100	--	GO:0005634,GO:0005737,GO:0006406,GO:0006606,GO:0006607,GO:0006610,GO:0007088,GO:0008139,GO:0008565,GO:0031965,GO:0034399,GO:0060188	nucleus|cytoplasm|mRNA export from nucleus|protein import into nucleus|NLS-bearing protein import into nucleus|ribosomal protein import into nucleus|regulation of mitotic nuclear division|nuclear localization sequence binding|protein transporter activity|nuclear membrane|nuclear periphery|regulation of protein desumoylation	--	--	--
Prupe.1G004200	9.42296e-14	0.173448	0.232	0.057	1.93708e-09	5	4.07	Prupe.1G004200_v2.0.a1	Prupe.1G004200	uncharacterized protein LOC18790414 isoform X2	--	--	--	--	--	--
Prupe.1G004200	3.06038e-09	0.2049	0.24	0.062	6.29122e-05	6	3.871	Prupe.1G004200_v2.0.a1	Prupe.1G004200	uncharacterized protein LOC18790414 isoform X2	--	--	--	--	--	--
Prupe.1G004400	0.00940321	0.138897	0.606	0.519	1	4	1.168	Prupe.1G004400_v2.0.a1	Prupe.1G004400	hypothetical protein PRUPE_1G004400	--	--	--	--	--	--
Prupe.1G004400	6.96338e-27	0.102661	0.901	0.505	1.43146e-22	7	1.784	Prupe.1G004400_v2.0.a1	Prupe.1G004400	hypothetical protein PRUPE_1G004400	--	--	--	--	--	--
Prupe.1G004500	2.12821e-06	0.160902	0.337	0.195	0.0437496	3	1.728	Prupe.1G004500_v2.0.a1	Prupe.1G004500	uncharacterized protein LOC18791627	--	GO:0005783,GO:0016021,GO:0034976,GO:1904294	endoplasmic reticulum|integral component of membrane|response to endoplasmic reticulum stress|positive regulation of ERAD pathway	--	--	--
Prupe.1G004500	2.82549e-11	0.195039	0.419	0.195	5.80835e-07	5	2.149	Prupe.1G004500_v2.0.a1	Prupe.1G004500	uncharacterized protein LOC18791627	--	GO:0005783,GO:0016021,GO:0034976,GO:1904294	endoplasmic reticulum|integral component of membrane|response to endoplasmic reticulum stress|positive regulation of ERAD pathway	--	--	--
Prupe.1G004500	0.0012143	0.130788	0.349	0.209	1	6	1.67	Prupe.1G004500_v2.0.a1	Prupe.1G004500	uncharacterized protein LOC18791627	--	GO:0005783,GO:0016021,GO:0034976,GO:1904294	endoplasmic reticulum|integral component of membrane|response to endoplasmic reticulum stress|positive regulation of ERAD pathway	--	--	--
Prupe.1G004700	0.00147962	0.0713591	0.792	0.675	1	4	1.173	Prupe.1G004700_v2.0.a1	Prupe.1G004700	hypothetical protein PRUPE_1G004700	--	--	--	ko00511,ko00600	Other glycan degradation|Sphingolipid metabolism	--
Prupe.1G004700	1.26991e-23	0.029739	0.982	0.67	2.61055e-19	7	1.466	Prupe.1G004700_v2.0.a1	Prupe.1G004700	hypothetical protein PRUPE_1G004700	--	--	--	ko00511,ko00600	Other glycan degradation|Sphingolipid metabolism	--
Prupe.1G004800	2.50331e-06	0.146932	0.986	0.969	0.0514606	2	1.018	Prupe.1G004800_v2.0.a1	Prupe.1G004800	hypothetical protein PRUPE_1G004800	--	GO:0004362,GO:0005737,GO:0006749,GO:0009055,GO:0045454,GO:0050660,GO:0050661	glutathione-disulfide reductase activity|cytoplasm|glutathione metabolic process|electron transfer activity|cell redox homeostasis|flavin adenine dinucleotide binding|NADP binding	--	--	--
Prupe.1G004800	0.00175587	0.0611268	1	0.97	1	7	1.031	Prupe.1G004800_v2.0.a1	Prupe.1G004800	hypothetical protein PRUPE_1G004800	--	GO:0004362,GO:0005737,GO:0006749,GO:0009055,GO:0045454,GO:0050660,GO:0050661	glutathione-disulfide reductase activity|cytoplasm|glutathione metabolic process|electron transfer activity|cell redox homeostasis|flavin adenine dinucleotide binding|NADP binding	--	--	--
Prupe.1G004900	4.95845e-07	0.108531	0.389	0.235	0.0101931	5	1.655	Prupe.1G004900_v2.0.a1	Prupe.1G004900	hypothetical protein PRUPE_1G004900	--	GO:0003756,GO:0006355,GO:0009295,GO:0009408,GO:0009416,GO:0009507,GO:0009508,GO:0009534,GO:0009535,GO:0009658,GO:0009941,GO:0042644,GO:0042793,GO:0046872	protein disulfide isomerase activity|regulation of transcription, DNA-templated|nucleoid|response to heat|response to light stimulus|chloroplast|plastid chromosome|chloroplast thylakoid|chloroplast thylakoid membrane|chloroplast organization|chloroplast envelope|chloroplast nucleoid|plastid transcription|metal ion binding	--	--	--
Prupe.1G004900	6.53956e-06	0.106064	0.397	0.239	0.134434	6	1.661	Prupe.1G004900_v2.0.a1	Prupe.1G004900	hypothetical protein PRUPE_1G004900	--	GO:0003756,GO:0006355,GO:0009295,GO:0009408,GO:0009416,GO:0009507,GO:0009508,GO:0009534,GO:0009535,GO:0009658,GO:0009941,GO:0042644,GO:0042793,GO:0046872	protein disulfide isomerase activity|regulation of transcription, DNA-templated|nucleoid|response to heat|response to light stimulus|chloroplast|plastid chromosome|chloroplast thylakoid|chloroplast thylakoid membrane|chloroplast organization|chloroplast envelope|chloroplast nucleoid|plastid transcription|metal ion binding	--	--	--
Prupe.1G005000	0.00032133	0.0804793	1	0.988	1	1	1.012	Prupe.1G005000_v2.0.a1	Prupe.1G005000	hypothetical protein PRUPE_1G005000	--	--	--	--	--	--
Prupe.1G005000	0.00141305	0.106789	1	0.99	1	4	1.01	Prupe.1G005000_v2.0.a1	Prupe.1G005000	hypothetical protein PRUPE_1G005000	--	--	--	--	--	--
Prupe.1G005300	0.000112336	0.0110926	0.046	0.057	1	1	0.807	Prupe.1G005300_v2.0.a1	Prupe.1G005300	hypothetical protein PRUPE_1G005300	--	GO:0000394,GO:0003690,GO:0003723,GO:0005739,GO:0006353,GO:0006355,GO:0009507,GO:0009658,GO:0032502	RNA splicing, via endonucleolytic cleavage and ligation|double-stranded DNA binding|RNA binding|mitochondrion|DNA-templated transcription, termination|regulation of transcription, DNA-templated|chloroplast|chloroplast organization|developmental process	--	--	--
Prupe.1G005300	0.00200132	0.0498806	0.11	0.05	1	6	2.2	Prupe.1G005300_v2.0.a1	Prupe.1G005300	hypothetical protein PRUPE_1G005300	--	GO:0000394,GO:0003690,GO:0003723,GO:0005739,GO:0006353,GO:0006355,GO:0009507,GO:0009658,GO:0032502	RNA splicing, via endonucleolytic cleavage and ligation|double-stranded DNA binding|RNA binding|mitochondrion|DNA-templated transcription, termination|regulation of transcription, DNA-templated|chloroplast|chloroplast organization|developmental process	--	--	--
Prupe.1G005400	8.88427e-08	0.195625	0.09	0.045	0.00182634	7	2	Prupe.1G005400_v2.0.a1	Prupe.1G005400	hypothetical protein PRUPE_1G005400	--	--	--	--	--	--
Prupe.1G005700	0.000250822	0.111931	0.813	0.833	1	5	0.976	Prupe.1G005700_v2.0.a1	Prupe.1G005700	hypothetical protein PRUPE_1G005700	--	GO:0001666,GO:0003713,GO:0005634,GO:0006355,GO:0006974,GO:0006979,GO:0009414,GO:0009611,GO:0009617,GO:0009620,GO:0009624,GO:0009733,GO:0009793,GO:0009827,GO:0009908,GO:0009909,GO:0009944,GO:0010044,GO:0010073,GO:0010192,GO:0010272,GO:0010393,GO:0030154,GO:0045892,GO:0045893,GO:0045995,GO:0046898,GO:0047484,GO:0048358,GO:0048359,GO:0071217,GO:0080001,GO:1901001,GO:1902066,GO:1902074,GO:1902183,GO:…	response to hypoxia|transcription coactivator activity|nucleus|regulation of transcription, DNA-templated|cellular response to DNA damage stimulus|response to oxidative stress|response to water deprivation|response to wounding|response to bacterium|response to fungus|response to nematode|response to auxin|embryo development ending in seed dormancy|plant-type cell wall modification|flower developm…	--	--	LUH
Prupe.1G005700	0.000487322	0.148811	0.842	0.83	1	6	1.014	Prupe.1G005700_v2.0.a1	Prupe.1G005700	hypothetical protein PRUPE_1G005700	--	GO:0001666,GO:0003713,GO:0005634,GO:0006355,GO:0006974,GO:0006979,GO:0009414,GO:0009611,GO:0009617,GO:0009620,GO:0009624,GO:0009733,GO:0009793,GO:0009827,GO:0009908,GO:0009909,GO:0009944,GO:0010044,GO:0010073,GO:0010192,GO:0010272,GO:0010393,GO:0030154,GO:0045892,GO:0045893,GO:0045995,GO:0046898,GO:0047484,GO:0048358,GO:0048359,GO:0071217,GO:0080001,GO:1901001,GO:1902066,GO:1902074,GO:1902183,GO:…	response to hypoxia|transcription coactivator activity|nucleus|regulation of transcription, DNA-templated|cellular response to DNA damage stimulus|response to oxidative stress|response to water deprivation|response to wounding|response to bacterium|response to fungus|response to nematode|response to auxin|embryo development ending in seed dormancy|plant-type cell wall modification|flower developm…	--	--	LUH
Prupe.1G005700	3.04458e-13	0.0282481	1	0.82	6.25873e-09	7	1.22	Prupe.1G005700_v2.0.a1	Prupe.1G005700	hypothetical protein PRUPE_1G005700	--	GO:0001666,GO:0003713,GO:0005634,GO:0006355,GO:0006974,GO:0006979,GO:0009414,GO:0009611,GO:0009617,GO:0009620,GO:0009624,GO:0009733,GO:0009793,GO:0009827,GO:0009908,GO:0009909,GO:0009944,GO:0010044,GO:0010073,GO:0010192,GO:0010272,GO:0010393,GO:0030154,GO:0045892,GO:0045893,GO:0045995,GO:0046898,GO:0047484,GO:0048358,GO:0048359,GO:0071217,GO:0080001,GO:1901001,GO:1902066,GO:1902074,GO:1902183,GO:…	response to hypoxia|transcription coactivator activity|nucleus|regulation of transcription, DNA-templated|cellular response to DNA damage stimulus|response to oxidative stress|response to water deprivation|response to wounding|response to bacterium|response to fungus|response to nematode|response to auxin|embryo development ending in seed dormancy|plant-type cell wall modification|flower developm…	--	--	LUH
Prupe.1G006100	4.63326e-09	0.0511651	0.345	0.219	9.52459e-05	5	1.575	Prupe.1G006100_v2.0.a1	Prupe.1G006100	hypothetical protein PRUPE_1G006100	--	GO:0005737,GO:0008270,GO:0043161,GO:0050832,GO:0061630,GO:0071596	cytoplasm|zinc ion binding|proteasome-mediated ubiquitin-dependent protein catabolic process|defense response to fungus|ubiquitin protein ligase activity|ubiquitin-dependent protein catabolic process via the N-end rule pathway	--	--	--
Prupe.1G006300	0.00174982	0.17998	0.63	0.482	1	6	1.307	Prupe.1G006300_v2.0.a1	Prupe.1G006300	cyclin-dependent kinase inhibitor 5	--	GO:0004861,GO:0005654,GO:0007050	cyclin-dependent protein serine/threonine kinase inhibitor activity|nucleoplasm|cell cycle arrest	--	--	--
Prupe.1G006300	1.0321e-34	0.110287	0.901	0.468	2.12169e-30	7	1.925	Prupe.1G006300_v2.0.a1	Prupe.1G006300	cyclin-dependent kinase inhibitor 5	--	GO:0004861,GO:0005654,GO:0007050	cyclin-dependent protein serine/threonine kinase inhibitor activity|nucleoplasm|cell cycle arrest	--	--	--
Prupe.1G006400	6.10372e-08	0.0182788	0.983	0.918	0.00125474	1	1.071	Prupe.1G006400_v2.0.a1	Prupe.1G006400	cytochrome b5	--	GO:0005783,GO:0005789,GO:0016021,GO:0020037,GO:0043447,GO:0046872,GO:0055114	endoplasmic reticulum|endoplasmic reticulum membrane|integral component of membrane|heme binding|alkane biosynthetic process|metal ion binding|oxidation-reduction process	--	--	--
Prupe.1G006600	1.0252e-11	0.125289	0.133	0.019	2.1075e-07	5	7	Prupe.1G006600_v2.0.a1	Prupe.1G006600	hypothetical protein PRUPE_1G006600	bHLH	GO:0003677,GO:0003700,GO:0005634,GO:0010052,GO:0010374,GO:0010377,GO:0010444,GO:0045597,GO:0045893,GO:0046983,GO:0051782,GO:0061086	DNA binding|DNA-binding transcription factor activity|nucleus|guard cell differentiation|stomatal complex development|guard cell fate commitment|guard mother cell differentiation|positive regulation of cell differentiation|positive regulation of transcription, DNA-templated|protein dimerization activity|negative regulation of cell division|negative regulation of histone H3-K27 methylation	--	--	FAMA
Prupe.1G006700	5.59106e-19	0.194321	1	1	1.14935e-14	6	1	Prupe.1G006700_v2.0.a1	Prupe.1G006700	60S ribosomal protein L13a-4	--	GO:0003729,GO:0003735,GO:0005840,GO:0006412,GO:0017148,GO:0022625,GO:0022626	mRNA binding|structural constituent of ribosome|ribosome|translation|negative regulation of translation|cytosolic large ribosomal subunit|cytosolic ribosome	ko03010	Ribosome	--
Prupe.1G006900	7.69543e-06	0.177439	0.514	0.415	0.158195	2	1.239	Prupe.1G006900_v2.0.a1	Prupe.1G006900	hypothetical protein PRUPE_1G006900	--	--	--	--	--	--
Prupe.1G006900	1.98933e-07	0.0513854	0.571	0.418	0.00408946	5	1.366	Prupe.1G006900_v2.0.a1	Prupe.1G006900	hypothetical protein PRUPE_1G006900	--	--	--	--	--	--
Prupe.1G007000	0.000311759	0.113325	0.786	0.676	1	3	1.163	Prupe.1G007000_v2.0.a1	Prupe.1G007000	protein PHR1-LIKE 3 isoform X1	GARP-G2-like	GO:0003700,GO:0005634,GO:0009567,GO:0010628,GO:0043565	DNA-binding transcription factor activity|nucleus|double fertilization forming a zygote and endosperm|positive regulation of gene expression|sequence-specific DNA binding	--	--	--
Prupe.1G007000	5.99882e-06	0.197692	0.759	0.688	0.123318	5	1.103	Prupe.1G007000_v2.0.a1	Prupe.1G007000	protein PHR1-LIKE 3 isoform X1	GARP-G2-like	GO:0003700,GO:0005634,GO:0009567,GO:0010628,GO:0043565	DNA-binding transcription factor activity|nucleus|double fertilization forming a zygote and endosperm|positive regulation of gene expression|sequence-specific DNA binding	--	--	--
Prupe.1G007000	1.67194e-22	0.449126	0.842	0.683	3.43702e-18	6	1.233	Prupe.1G007000_v2.0.a1	Prupe.1G007000	protein PHR1-LIKE 3 isoform X1	GARP-G2-like	GO:0003700,GO:0005634,GO:0009567,GO:0010628,GO:0043565	DNA-binding transcription factor activity|nucleus|double fertilization forming a zygote and endosperm|positive regulation of gene expression|sequence-specific DNA binding	--	--	--
Prupe.1G007000	1.5742e-23	0.0204835	0.991	0.677	3.23608e-19	7	1.464	Prupe.1G007000_v2.0.a1	Prupe.1G007000	protein PHR1-LIKE 3 isoform X1	GARP-G2-like	GO:0003700,GO:0005634,GO:0009567,GO:0010628,GO:0043565	DNA-binding transcription factor activity|nucleus|double fertilization forming a zygote and endosperm|positive regulation of gene expression|sequence-specific DNA binding	--	--	--
Prupe.1G007100	2.27688e-06	0.151055	0.638	0.479	0.0468059	3	1.332	Prupe.1G007100_v2.0.a1	Prupe.1G007100	hypothetical protein PRUPE_1G007100	--	GO:0005509	calcium ion binding	--	--	--
Prupe.1G007100	1.39958e-05	0.13399	0.665	0.487	0.287711	5	1.366	Prupe.1G007100_v2.0.a1	Prupe.1G007100	hypothetical protein PRUPE_1G007100	--	GO:0005509	calcium ion binding	--	--	--
Prupe.1G007100	5.25375e-10	0.307938	0.76	0.485	1.08001e-05	6	1.567	Prupe.1G007100_v2.0.a1	Prupe.1G007100	hypothetical protein PRUPE_1G007100	--	GO:0005509	calcium ion binding	--	--	--
Prupe.1G008000	4.79657e-15	0.181076	0.779	0.796	9.86031e-11	2	0.979	Prupe.1G008000_v2.0.a1	Prupe.1G008000	hypothetical protein PRUPE_1G008000	--	--	--	--	--	--
Prupe.1G008100	1.21175e-11	0.185129	0.215	0.075	2.49099e-07	2	2.867	Prupe.1G008100_v2.0.a1	Prupe.1G008100	high mobility group B protein 15	--	GO:0000400,GO:0003700,GO:0005634,GO:0006355,GO:0008134,GO:0009846,GO:0009860,GO:0019760,GO:0043565,GO:0044212,GO:0090406	four-way junction DNA binding|DNA-binding transcription factor activity|nucleus|regulation of transcription, DNA-templated|transcription factor binding|pollen germination|pollen tube growth|glucosinolate metabolic process|sequence-specific DNA binding|transcription regulatory region DNA binding|pollen tube	--	--	--
Prupe.1G008100	2.12658e-06	0.215972	0.247	0.09	0.0437161	6	2.744	Prupe.1G008100_v2.0.a1	Prupe.1G008100	high mobility group B protein 15	--	GO:0000400,GO:0003700,GO:0005634,GO:0006355,GO:0008134,GO:0009846,GO:0009860,GO:0019760,GO:0043565,GO:0044212,GO:0090406	four-way junction DNA binding|DNA-binding transcription factor activity|nucleus|regulation of transcription, DNA-templated|transcription factor binding|pollen germination|pollen tube growth|glucosinolate metabolic process|sequence-specific DNA binding|transcription regulatory region DNA binding|pollen tube	--	--	--
Prupe.1G008200	0.00660379	0.0750795	0.116	0.046	1	6	2.522	Prupe.1G008200_v2.0.a1	Prupe.1G008200	hypothetical protein PRUPE_1G008200	--	GO:0004869,GO:0005576,GO:0005783,GO:0005829,GO:0006952,GO:0006972,GO:0006979,GO:0009409,GO:0009414,GO:0050897	cysteine-type endopeptidase inhibitor activity|extracellular region|endoplasmic reticulum|cytosol|defense response|hyperosmotic response|response to oxidative stress|response to cold|response to water deprivation|cobalt ion binding	--	--	--
Prupe.1G008400	1.68351e-09	0.0503897	0.065	0.012	3.46079e-05	3	5.417	Prupe.1G008400_v2.0.a1	Prupe.1G008400	hypothetical protein PRUPE_1G008400	AP2/ERF-ERF	GO:0003700,GO:0005634,GO:0009873,GO:0043565	DNA-binding transcription factor activity|nucleus|ethylene-activated signaling pathway|sequence-specific DNA binding	--	--	--
Prupe.1G008700	8.4169e-06	0.0165321	0.427	0.34	0.173026	3	1.256	Prupe.1G008700_v2.0.a1	Prupe.1G008700	ubiquitin carboxyl-terminal hydrolase 2	--	GO:0000502,GO:0004197,GO:0004843,GO:0006511,GO:0008270,GO:0009507,GO:0016579	proteasome complex|cysteine-type endopeptidase activity|thiol-dependent ubiquitin-specific protease activity|ubiquitin-dependent protein catabolic process|zinc ion binding|chloroplast|protein deubiquitination	--	--	--
Prupe.1G008700	1.12627e-06	0.158542	0.522	0.335	0.0231528	5	1.558	Prupe.1G008700_v2.0.a1	Prupe.1G008700	ubiquitin carboxyl-terminal hydrolase 2	--	GO:0000502,GO:0004197,GO:0004843,GO:0006511,GO:0008270,GO:0009507,GO:0016579	proteasome complex|cysteine-type endopeptidase activity|thiol-dependent ubiquitin-specific protease activity|ubiquitin-dependent protein catabolic process|zinc ion binding|chloroplast|protein deubiquitination	--	--	--
Prupe.1G008700	2.00241e-05	0.248714	0.527	0.341	0.411636	6	1.545	Prupe.1G008700_v2.0.a1	Prupe.1G008700	ubiquitin carboxyl-terminal hydrolase 2	--	GO:0000502,GO:0004197,GO:0004843,GO:0006511,GO:0008270,GO:0009507,GO:0016579	proteasome complex|cysteine-type endopeptidase activity|thiol-dependent ubiquitin-specific protease activity|ubiquitin-dependent protein catabolic process|zinc ion binding|chloroplast|protein deubiquitination	--	--	--
Prupe.1G008800	2.72791e-05	0.0521078	0.059	0.011	0.560777	3	5.364	Prupe.1G008800_v2.0.a1	Prupe.1G008800	PLASMODESMATA CALLOSE-BINDING PROTEIN 3	--	GO:0001872,GO:0009408,GO:0009506,GO:0030247,GO:0031225,GO:0046658	(1->3)-beta-D-glucan binding|response to heat|plasmodesma|polysaccharide binding|anchored component of membrane|anchored component of plasma membrane	--	--	--
Prupe.1G008800	0.00488715	0.0608114	0.068	0.015	1	6	4.533	Prupe.1G008800_v2.0.a1	Prupe.1G008800	PLASMODESMATA CALLOSE-BINDING PROTEIN 3	--	GO:0001872,GO:0009408,GO:0009506,GO:0030247,GO:0031225,GO:0046658	(1->3)-beta-D-glucan binding|response to heat|plasmodesma|polysaccharide binding|anchored component of membrane|anchored component of plasma membrane	--	--	--
Prupe.1G008900	2.19947e-06	0.0916022	0.137	0.039	0.0452145	6	3.513	Prupe.1G008900_v2.0.a1	Prupe.1G008900	hypothetical protein PRUPE_1G008900	--	GO:0003993,GO:0005576,GO:0009845,GO:0009846,GO:0046872	acid phosphatase activity|extracellular region|seed germination|pollen germination|metal ion binding	--	--	--
Prupe.1G009000	4.46606e-06	0.101994	0.996	0.976	0.0918088	1	1.02	Prupe.1G009000_v2.0.a1	Prupe.1G009000	hypothetical protein PRUPE_1G009000	--	GO:0005789,GO:0006621,GO:0015031,GO:0016021,GO:0016192,GO:0046923	endoplasmic reticulum membrane|protein retention in ER lumen|protein transport|integral component of membrane|vesicle-mediated transport|ER retention sequence binding	--	--	--
Prupe.1G009500	7.90184e-05	0.00827101	0.989	0.955	1	1	1.036	Prupe.1G009500_v2.0.a1	Prupe.1G009500	uncharacterized protein LOC18791305	--	--	--	--	--	--
Prupe.1G009500	9.35881e-12	0.203734	0.978	0.961	1.92389e-07	2	1.018	Prupe.1G009500_v2.0.a1	Prupe.1G009500	uncharacterized protein LOC18791305	--	--	--	--	--	--
Prupe.1G010200	0.000135143	0.153598	0.309	0.204	1	2	1.515	Prupe.1G010200_v2.0.a1	Prupe.1G010200	hypothetical protein PRUPE_1G010200	--	GO:0000122,GO:0000785,GO:0003714,GO:0005634,GO:0005829,GO:0016575	negative regulation of transcription by RNA polymerase II|chromatin|transcription corepressor activity|nucleus|cytosol|histone deacetylation	--	--	--
Prupe.1G010200	0.0059079	0.124505	0.342	0.215	1	6	1.591	Prupe.1G010200_v2.0.a1	Prupe.1G010200	hypothetical protein PRUPE_1G010200	--	GO:0000122,GO:0000785,GO:0003714,GO:0005634,GO:0005829,GO:0016575	negative regulation of transcription by RNA polymerase II|chromatin|transcription corepressor activity|nucleus|cytosol|histone deacetylation	--	--	--
Prupe.1G010300	0.000276161	0.153016	0.818	0.784	1	5	1.043	Prupe.1G010300_v2.0.a1	Prupe.1G010300	hypothetical protein PRUPE_1G010300	--	--	--	--	--	--
Prupe.1G010300	0.000261773	0.155623	0.815	0.786	1	6	1.037	Prupe.1G010300_v2.0.a1	Prupe.1G010300	hypothetical protein PRUPE_1G010300	--	--	--	--	--	--
Prupe.1G010300	2.57816e-15	0.0732128	0.991	0.775	5.29992e-11	7	1.279	Prupe.1G010300_v2.0.a1	Prupe.1G010300	hypothetical protein PRUPE_1G010300	--	--	--	--	--	--
Prupe.1G010400	5.29006e-13	0.0832583	1	1	1.08748e-08	1	1	Prupe.1G010400_v2.0.a1	Prupe.1G010400	elongation factor 1-alpha	--	GO:0003746,GO:0003924,GO:0005525,GO:0005737,GO:0006412,GO:0006414	translation elongation factor activity|GTPase activity|GTP binding|cytoplasm|translation|translational elongation	--	--	A1
Prupe.1G010400	6.78401e-08	0.0349435	1	1	0.00139459	2	1	Prupe.1G010400_v2.0.a1	Prupe.1G010400	elongation factor 1-alpha	--	GO:0003746,GO:0003924,GO:0005525,GO:0005737,GO:0006412,GO:0006414	translation elongation factor activity|GTPase activity|GTP binding|cytoplasm|translation|translational elongation	--	--	A1
Prupe.1G010500	8.43485e-05	0.111037	1	0.997	1	2	1.003	Prupe.1G010500_v2.0.a1	Prupe.1G010500	hypothetical protein PRUPE_1G010500	--	GO:0004197,GO:0004843,GO:0005634,GO:0005654,GO:0008270,GO:0016579,GO:0043161,GO:0071108,GO:1990380	cysteine-type endopeptidase activity|thiol-dependent ubiquitin-specific protease activity|nucleus|nucleoplasm|zinc ion binding|protein deubiquitination|proteasome-mediated ubiquitin-dependent protein catabolic process|protein K48-linked deubiquitination|Lys48-specific deubiquitinase activity	--	--	--
Prupe.1G010500	0.0020193	0.0782906	0.993	0.998	1	6	0.995	Prupe.1G010500_v2.0.a1	Prupe.1G010500	hypothetical protein PRUPE_1G010500	--	GO:0004197,GO:0004843,GO:0005634,GO:0005654,GO:0008270,GO:0016579,GO:0043161,GO:0071108,GO:1990380	cysteine-type endopeptidase activity|thiol-dependent ubiquitin-specific protease activity|nucleus|nucleoplasm|zinc ion binding|protein deubiquitination|proteasome-mediated ubiquitin-dependent protein catabolic process|protein K48-linked deubiquitination|Lys48-specific deubiquitinase activity	--	--	--
Prupe.1G010600	0.00146699	0.069564	0.552	0.436	1	5	1.266	Prupe.1G010600_v2.0.a1	Prupe.1G010600	hypothetical protein PRUPE_1G010600	--	GO:0005634,GO:0006511,GO:0009737,GO:0010608,GO:0010629,GO:0016567,GO:0019005,GO:0031146	nucleus|ubiquitin-dependent protein catabolic process|response to abscisic acid|posttranscriptional regulation of gene expression|negative regulation of gene expression|protein ubiquitination|SCF ubiquitin ligase complex|SCF-dependent proteasomal ubiquitin-dependent protein catabolic process	--	--	--
Prupe.1G010600	2.02593e-06	0.26695	0.623	0.434	0.0416471	6	1.435	Prupe.1G010600_v2.0.a1	Prupe.1G010600	hypothetical protein PRUPE_1G010600	--	GO:0005634,GO:0006511,GO:0009737,GO:0010608,GO:0010629,GO:0016567,GO:0019005,GO:0031146	nucleus|ubiquitin-dependent protein catabolic process|response to abscisic acid|posttranscriptional regulation of gene expression|negative regulation of gene expression|protein ubiquitination|SCF ubiquitin ligase complex|SCF-dependent proteasomal ubiquitin-dependent protein catabolic process	--	--	--
Prupe.1G010600	5.33648e-29	0.149906	0.847	0.423	1.09702e-24	7	2.002	Prupe.1G010600_v2.0.a1	Prupe.1G010600	hypothetical protein PRUPE_1G010600	--	GO:0005634,GO:0006511,GO:0009737,GO:0010608,GO:0010629,GO:0016567,GO:0019005,GO:0031146	nucleus|ubiquitin-dependent protein catabolic process|response to abscisic acid|posttranscriptional regulation of gene expression|negative regulation of gene expression|protein ubiquitination|SCF ubiquitin ligase complex|SCF-dependent proteasomal ubiquitin-dependent protein catabolic process	--	--	--
Prupe.1G010700	0.000331876	0.0619742	0.068	0.012	1	6	5.667	Prupe.1G010700_v2.0.a1	Prupe.1G010700	hypothetical protein PRUPE_1G010700	--	GO:0005524,GO:0006952,GO:0043531	ATP binding|defense response|ADP binding	--	--	--
Prupe.1G010900	0.00514393	0.0233936	0.143	0.098	1	5	1.459	Prupe.1G010900_v2.0.a1	Prupe.1G010900	hypothetical protein PRUPE_1G010900	--	--	--	--	--	--
Prupe.1G010900	3.40565e-05	0.0443975	0.081	0.104	0.700099	7	0.779	Prupe.1G010900_v2.0.a1	Prupe.1G010900	hypothetical protein PRUPE_1G010900	--	--	--	--	--	--
Prupe.1G011100	3.7791e-24	0.379809	0.65	0.272	7.76869e-20	5	2.39	Prupe.1G011100_v2.0.a1	Prupe.1G011100	hypothetical protein PRUPE_1G011100	--	--	--	--	--	--
Prupe.1G011100	0.000936759	0.0349327	0.411	0.305	1	6	1.348	Prupe.1G011100_v2.0.a1	Prupe.1G011100	hypothetical protein PRUPE_1G011100	--	--	--	--	--	--
Prupe.1G011200	0.00105407	0.0749379	0.966	0.969	1	3	0.997	Prupe.1G011200_v2.0.a1	Prupe.1G011200	protein TIME FOR COFFEE isoform X2	--	GO:0005634,GO:0042752,GO:0048511	nucleus|regulation of circadian rhythm|rhythmic process	--	--	--
Prupe.1G011200	0.00959947	0.0582171	0.956	0.97	1	5	0.986	Prupe.1G011200_v2.0.a1	Prupe.1G011200	protein TIME FOR COFFEE isoform X2	--	GO:0005634,GO:0042752,GO:0048511	nucleus|regulation of circadian rhythm|rhythmic process	--	--	--
Prupe.1G011300	7.31114e-08	0.0437413	0.844	0.727	0.00150295	1	1.161	Prupe.1G011300_v2.0.a1	Prupe.1G011300	vacuole membrane protein KMS1	--	GO:0000407,GO:0005783,GO:0005789,GO:0006887,GO:0007029,GO:0007030,GO:0010256,GO:0016021,GO:0016192,GO:0016236	phagophore assembly site|endoplasmic reticulum|endoplasmic reticulum membrane|exocytosis|endoplasmic reticulum organization|Golgi organization|endomembrane system organization|integral component of membrane|vesicle-mediated transport|macroautophagy	--	--	KMS2
Prupe.1G011400	2.42077e-17	0.215335	0.95	0.818	4.97638e-13	3	1.161	Prupe.1G011400_v2.0.a1	Prupe.1G011400	hypothetical protein PRUPE_1G011400	--	GO:0009507,GO:0010311,GO:0031408,GO:0034440,GO:0046872,GO:0048364,GO:1900366,GO:1990136	chloroplast|lateral root formation|oxylipin biosynthetic process|lipid oxidation|metal ion binding|root development|negative regulation of defense response to insect|linoleate 9S-lipoxygenase activity	--	--	--
Prupe.1G011400	3.52678e-115	0.935824	0.98	0.824	7.25001e-111	5	1.189	Prupe.1G011400_v2.0.a1	Prupe.1G011400	hypothetical protein PRUPE_1G011400	--	GO:0009507,GO:0010311,GO:0031408,GO:0034440,GO:0046872,GO:0048364,GO:1900366,GO:1990136	chloroplast|lateral root formation|oxylipin biosynthetic process|lipid oxidation|metal ion binding|root development|negative regulation of defense response to insect|linoleate 9S-lipoxygenase activity	--	--	--
Prupe.1G011500	1.14719e-31	0.401061	0.985	0.98	2.35828e-27	3	1.005	Prupe.1G011500_v2.0.a1	Prupe.1G011500	photosystem I reaction center subunit II, chloroplastic	--	GO:0009535,GO:0009538,GO:0015979	chloroplast thylakoid membrane|photosystem I reaction center|photosynthesis	ko00195	Photosynthesis	--
Prupe.1G011500	1.03392e-41	0.52068	0.995	0.979	2.12544e-37	5	1.016	Prupe.1G011500_v2.0.a1	Prupe.1G011500	photosystem I reaction center subunit II, chloroplastic	--	GO:0009535,GO:0009538,GO:0015979	chloroplast thylakoid membrane|photosystem I reaction center|photosynthesis	ko00195	Photosynthesis	--
Prupe.1G011600	6.67196e-25	0.468465	0.517	0.235	1.37156e-20	3	2.2	Prupe.1G011600_v2.0.a1	Prupe.1G011600	uncharacterized protein LOC18792984	--	--	--	--	--	--
Prupe.1G011600	1.44259e-14	0.436023	0.495	0.256	2.96553e-10	4	1.934	Prupe.1G011600_v2.0.a1	Prupe.1G011600	uncharacterized protein LOC18792984	--	--	--	--	--	--
Prupe.1G011700	0.000339135	0.154723	0.525	0.45	1	2	1.167	Prupe.1G011700_v2.0.a1	Prupe.1G011700	thermospermine synthase ACAULIS5	--	GO:0005737,GO:0006596,GO:0009926,GO:0010087,GO:0010487,GO:0016768,GO:0048759	cytoplasm|polyamine biosynthetic process|auxin polar transport|phloem or xylem histogenesis|thermospermine synthase activity|spermine synthase activity|xylem vessel member cell differentiation	--	--	--
Prupe.1G011700	4.9703e-05	0.194633	0.57	0.442	1	3	1.29	Prupe.1G011700_v2.0.a1	Prupe.1G011700	thermospermine synthase ACAULIS5	--	GO:0005737,GO:0006596,GO:0009926,GO:0010087,GO:0010487,GO:0016768,GO:0048759	cytoplasm|polyamine biosynthetic process|auxin polar transport|phloem or xylem histogenesis|thermospermine synthase activity|spermine synthase activity|xylem vessel member cell differentiation	--	--	--
Prupe.1G011700	0.00149187	0.234187	0.603	0.453	1	6	1.331	Prupe.1G011700_v2.0.a1	Prupe.1G011700	thermospermine synthase ACAULIS5	--	GO:0005737,GO:0006596,GO:0009926,GO:0010087,GO:0010487,GO:0016768,GO:0048759	cytoplasm|polyamine biosynthetic process|auxin polar transport|phloem or xylem histogenesis|thermospermine synthase activity|spermine synthase activity|xylem vessel member cell differentiation	--	--	--
Prupe.1G011800	7.14344e-14	0.217902	0.923	0.908	1.46848e-09	2	1.017	Prupe.1G011800_v2.0.a1	Prupe.1G011800	exosome complex component RRP41 homolog	--	GO:0000176,GO:0000177,GO:0003723,GO:0005730,GO:0005829,GO:0006364,GO:0016075,GO:0034427,GO:0034475,GO:0071028,GO:0071051	nuclear exosome (RNase complex)|cytoplasmic exosome (RNase complex)|RNA binding|nucleolus|cytosol|rRNA processing|rRNA catabolic process|nuclear-transcribed mRNA catabolic process, exonucleolytic, 3'-5'|U4 snRNA 3'-end processing|nuclear mRNA surveillance|polyadenylation-dependent snoRNA 3'-end processing	--	--	RRP41
Prupe.1G012200	4.63691e-09	0.163873	0.359	0.193	9.5321e-05	3	1.86	Prupe.1G012200_v2.0.a1	Prupe.1G012200	hypothetical protein PRUPE_1G012200	--	GO:0005524,GO:0005737,GO:0006986,GO:0009408,GO:0009644,GO:0016887,GO:0031072,GO:0034605,GO:0034620,GO:0042026,GO:0042542,GO:0042623,GO:0044183,GO:0051082,GO:0051085,GO:0051787	ATP binding|cytoplasm|response to unfolded protein|response to heat|response to high light intensity|ATPase activity|heat shock protein binding|cellular response to heat|cellular response to unfolded protein|protein refolding|response to hydrogen peroxide|ATPase activity, coupled|protein binding involved in protein folding|unfolded protein binding|chaperone cofactor-dependent protein refolding|mi…	--	--	--
Prupe.1G012200	9.9989e-08	0.0964589	0.355	0.206	0.00205547	5	1.723	Prupe.1G012200_v2.0.a1	Prupe.1G012200	hypothetical protein PRUPE_1G012200	--	GO:0005524,GO:0005737,GO:0006986,GO:0009408,GO:0009644,GO:0016887,GO:0031072,GO:0034605,GO:0034620,GO:0042026,GO:0042542,GO:0042623,GO:0044183,GO:0051082,GO:0051085,GO:0051787	ATP binding|cytoplasm|response to unfolded protein|response to heat|response to high light intensity|ATPase activity|heat shock protein binding|cellular response to heat|cellular response to unfolded protein|protein refolding|response to hydrogen peroxide|ATPase activity, coupled|protein binding involved in protein folding|unfolded protein binding|chaperone cofactor-dependent protein refolding|mi…	--	--	--
Prupe.1G012200	3.75525e-06	0.151107	0.384	0.208	0.0771966	6	1.846	Prupe.1G012200_v2.0.a1	Prupe.1G012200	hypothetical protein PRUPE_1G012200	--	GO:0005524,GO:0005737,GO:0006986,GO:0009408,GO:0009644,GO:0016887,GO:0031072,GO:0034605,GO:0034620,GO:0042026,GO:0042542,GO:0042623,GO:0044183,GO:0051082,GO:0051085,GO:0051787	ATP binding|cytoplasm|response to unfolded protein|response to heat|response to high light intensity|ATPase activity|heat shock protein binding|cellular response to heat|cellular response to unfolded protein|protein refolding|response to hydrogen peroxide|ATPase activity, coupled|protein binding involved in protein folding|unfolded protein binding|chaperone cofactor-dependent protein refolding|mi…	--	--	--
Prupe.1G012300	8.04117e-06	0.0578939	0.052	0.008	0.165302	2	6.5	Prupe.1G012300_v2.0.a1	Prupe.1G012300	uncharacterized protein Pyn_38000	--	--	--	--	--	--
Prupe.1G012500	1.73112e-06	0.00327754	0.101	0.136	0.0355867	1	0.743	Prupe.1G012500_v2.0.a1	Prupe.1G012500	hypothetical protein PRUPE_1G012500	--	--	--	--	--	--
Prupe.1G012700	6.45983e-05	0.0549038	0.121	0.059	1	3	2.051	Prupe.1G012700_v2.0.a1	Prupe.1G012700	hypothetical protein PRUPE_1G012700	--	--	--	--	--	--
Prupe.1G012700	4.2202e-11	0.0303966	0.123	0.064	8.67546e-07	5	1.922	Prupe.1G012700_v2.0.a1	Prupe.1G012700	hypothetical protein PRUPE_1G012700	--	--	--	--	--	--
Prupe.1G013000	1.90152e-06	0.147746	0.901	0.885	0.0390896	3	1.018	Prupe.1G013000_v2.0.a1	Prupe.1G013000	hypothetical protein PRUPE_1G013000	--	--	--	--	--	--
Prupe.1G013000	5.13093e-09	0.243135	1	0.881	0.000105477	7	1.135	Prupe.1G013000_v2.0.a1	Prupe.1G013000	hypothetical protein PRUPE_1G013000	--	--	--	--	--	--
Prupe.1G013100	7.94412e-34	0.405452	0.712	0.49	1.63307e-29	3	1.453	Prupe.1G013100_v2.0.a1	Prupe.1G013100	probable serine/threonine-protein kinase WNK9 isoform X1	--	GO:0004672,GO:0004674,GO:0005524,GO:0005737,GO:0006468,GO:0007623,GO:0016020,GO:0035556	protein kinase activity|protein serine/threonine kinase activity|ATP binding|cytoplasm|protein phosphorylation|circadian rhythm|membrane|intracellular signal transduction	--	--	WNK1
Prupe.1G013100	2.74779e-29	0.225816	0.964	0.501	5.64864e-25	7	1.924	Prupe.1G013100_v2.0.a1	Prupe.1G013100	probable serine/threonine-protein kinase WNK9 isoform X1	--	GO:0004672,GO:0004674,GO:0005524,GO:0005737,GO:0006468,GO:0007623,GO:0016020,GO:0035556	protein kinase activity|protein serine/threonine kinase activity|ATP binding|cytoplasm|protein phosphorylation|circadian rhythm|membrane|intracellular signal transduction	--	--	WNK1
Prupe.1G013200	1.92603e-07	0.0109051	0.952	0.868	0.00395935	1	1.097	Prupe.1G013200_v2.0.a1	Prupe.1G013200	hypothetical protein PRUPE_1G013200	--	GO:0004402,GO:0005634,GO:0009506,GO:0010385,GO:0042393,GO:0043971,GO:0043972,GO:0044030,GO:0044154,GO:0046872,GO:0080188	histone acetyltransferase activity|nucleus|plasmodesma|double-stranded methylated DNA binding|histone binding|histone H3-K18 acetylation|histone H3-K23 acetylation|regulation of DNA methylation|histone H3-K14 acetylation|metal ion binding|RNA-directed DNA methylation	--	--	--
Prupe.1G013200	0.00300042	0.036521	0.837	0.897	1	5	0.933	Prupe.1G013200_v2.0.a1	Prupe.1G013200	hypothetical protein PRUPE_1G013200	--	GO:0004402,GO:0005634,GO:0009506,GO:0010385,GO:0042393,GO:0043971,GO:0043972,GO:0044030,GO:0044154,GO:0046872,GO:0080188	histone acetyltransferase activity|nucleus|plasmodesma|double-stranded methylated DNA binding|histone binding|histone H3-K18 acetylation|histone H3-K23 acetylation|regulation of DNA methylation|histone H3-K14 acetylation|metal ion binding|RNA-directed DNA methylation	--	--	--
Prupe.1G013200	0.000301903	0.139293	0.87	0.892	1	6	0.975	Prupe.1G013200_v2.0.a1	Prupe.1G013200	hypothetical protein PRUPE_1G013200	--	GO:0004402,GO:0005634,GO:0009506,GO:0010385,GO:0042393,GO:0043971,GO:0043972,GO:0044030,GO:0044154,GO:0046872,GO:0080188	histone acetyltransferase activity|nucleus|plasmodesma|double-stranded methylated DNA binding|histone binding|histone H3-K18 acetylation|histone H3-K23 acetylation|regulation of DNA methylation|histone H3-K14 acetylation|metal ion binding|RNA-directed DNA methylation	--	--	--
Prupe.1G013300	1.75519e-08	0.165788	0.956	0.964	0.000360815	5	0.992	Prupe.1G013300_v2.0.a1	Prupe.1G013300	imidazoleglycerol-phosphate dehydratase	--	GO:0000105,GO:0004424,GO:0009507,GO:0046872	histidine biosynthetic process|imidazoleglycerol-phosphate dehydratase activity|chloroplast|metal ion binding	--	--	--
Prupe.1G013400	0.000144662	0.082505	0.344	0.239	1	3	1.439	Prupe.1G013400_v2.0.a1	Prupe.1G013400	photosystem II D1 precursor processing protein PSB27-H2, chloroplastic	--	GO:0009507,GO:0009543,GO:0010207	chloroplast|chloroplast thylakoid lumen|photosystem II assembly	--	--	--
Prupe.1G013400	3.86185e-15	0.255671	0.507	0.226	7.93881e-11	5	2.243	Prupe.1G013400_v2.0.a1	Prupe.1G013400	photosystem II D1 precursor processing protein PSB27-H2, chloroplastic	--	GO:0009507,GO:0009543,GO:0010207	chloroplast|chloroplast thylakoid lumen|photosystem II assembly	--	--	--
Prupe.1G013400	0.00146496	0.0335396	0.342	0.25	1	6	1.368	Prupe.1G013400_v2.0.a1	Prupe.1G013400	photosystem II D1 precursor processing protein PSB27-H2, chloroplastic	--	GO:0009507,GO:0009543,GO:0010207	chloroplast|chloroplast thylakoid lumen|photosystem II assembly	--	--	--
Prupe.1G013500	1.18918e-21	0.177454	1	1	2.4446e-17	2	1	Prupe.1G013500_v2.0.a1	Prupe.1G013500	hypothetical protein PRUPE_1G013500	--	GO:0003729,GO:0003735,GO:0005618,GO:0005730,GO:0005773,GO:0005774,GO:0005829,GO:0005840,GO:0005886,GO:0006413,GO:0009506,GO:0016020,GO:0019843,GO:0022626,GO:0022627	mRNA binding|structural constituent of ribosome|cell wall|nucleolus|vacuole|vacuolar membrane|cytosol|ribosome|plasma membrane|translational initiation|plasmodesma|membrane|rRNA binding|cytosolic ribosome|cytosolic small ribosomal subunit	--	--	--
Prupe.1G013600	1.67932e-13	0.292945	0.852	0.611	3.45217e-09	5	1.394	Prupe.1G013600_v2.0.a1	Prupe.1G013600	uncharacterized protein LOC18792207	--	GO:0005737,GO:0031047,GO:0050688	cytoplasm|gene silencing by RNA|regulation of defense response to virus	--	--	--
Prupe.1G013600	3.03484e-23	0.0193549	0.928	0.619	6.23871e-19	7	1.499	Prupe.1G013600_v2.0.a1	Prupe.1G013600	uncharacterized protein LOC18792207	--	GO:0005737,GO:0031047,GO:0050688	cytoplasm|gene silencing by RNA|regulation of defense response to virus	--	--	--
Prupe.1G013700	4.9663e-29	0.26162	1	1	1.02092e-24	3	1	Prupe.1G013700_v2.0.a1	Prupe.1G013700	FRIGIDA-like protein 4a	--	GO:0009908,GO:0030154	flower development|cell differentiation	--	--	FRL4A
Prupe.1G013700	4.38252e-12	0.210973	1	1	9.00914e-08	6	1	Prupe.1G013700_v2.0.a1	Prupe.1G013700	FRIGIDA-like protein 4a	--	GO:0009908,GO:0030154	flower development|cell differentiation	--	--	FRL4A
Prupe.1G013800	0	0.0232184	0.062	0.026	0	6	2.385	Prupe.1G013800_v2.0.a1	Prupe.1G013800	uncharacterized protein LOC18792091	--	--	--	--	--	--
Prupe.1G013900	1.39145e-13	0.244441	0.449	0.226	2.8604e-09	3	1.987	Prupe.1G013900_v2.0.a1	Prupe.1G013900	hypothetical protein PRUPE_1G013900	--	GO:0009055,GO:0009507,GO:0009644,GO:0046872,GO:0051537	electron transfer activity|chloroplast|response to high light intensity|metal ion binding|2 iron, 2 sulfur cluster binding	--	--	--
Prupe.1G013900	3.01916e-13	0.25271	0.502	0.236	6.20649e-09	5	2.127	Prupe.1G013900_v2.0.a1	Prupe.1G013900	hypothetical protein PRUPE_1G013900	--	GO:0009055,GO:0009507,GO:0009644,GO:0046872,GO:0051537	electron transfer activity|chloroplast|response to high light intensity|metal ion binding|2 iron, 2 sulfur cluster binding	--	--	--
Prupe.1G014000	3.18774e-08	0.12417	0.789	0.799	0.000655304	3	0.987	Prupe.1G014000_v2.0.a1	Prupe.1G014000	hypothetical protein PRUPE_1G014000	--	GO:0004124,GO:0005737,GO:0006535,GO:0047458,GO:0050234,GO:0050461	cysteine synthase activity|cytoplasm|cysteine biosynthetic process from serine|beta-pyrazolylalanine synthase activity|pyrazolylalanine synthase activity|L-mimosine synthase activity	--	--	--
Prupe.1G014000	1.314e-05	0.00454086	0.7	0.81	0.27012	5	0.864	Prupe.1G014000_v2.0.a1	Prupe.1G014000	hypothetical protein PRUPE_1G014000	--	GO:0004124,GO:0005737,GO:0006535,GO:0047458,GO:0050234,GO:0050461	cysteine synthase activity|cytoplasm|cysteine biosynthetic process from serine|beta-pyrazolylalanine synthase activity|pyrazolylalanine synthase activity|L-mimosine synthase activity	--	--	--
Prupe.1G014100	0.000281973	0.00128688	0.945	0.892	1	1	1.059	Prupe.1G014100_v2.0.a1	Prupe.1G014100	SART-1 family protein DOT2	--	GO:0000481,GO:0005634,GO:0005730,GO:0009908,GO:0009933,GO:0010087,GO:0010305,GO:0010588,GO:0045292,GO:0046540,GO:0048364,GO:0048366,GO:0048367,GO:0048528	maturation of 5S rRNA|nucleus|nucleolus|flower development|meristem structural organization|phloem or xylem histogenesis|leaf vascular tissue pattern formation|cotyledon vascular tissue pattern formation|mRNA cis splicing, via spliceosome|U4/U6 x U5 tri-snRNP complex|root development|leaf development|shoot system development|post-embryonic root development	--	--	--
Prupe.1G014100	2.21039e-05	0.08554	0.862	0.911	0.454389	5	0.946	Prupe.1G014100_v2.0.a1	Prupe.1G014100	SART-1 family protein DOT2	--	GO:0000481,GO:0005634,GO:0005730,GO:0009908,GO:0009933,GO:0010087,GO:0010305,GO:0010588,GO:0045292,GO:0046540,GO:0048364,GO:0048366,GO:0048367,GO:0048528	maturation of 5S rRNA|nucleus|nucleolus|flower development|meristem structural organization|phloem or xylem histogenesis|leaf vascular tissue pattern formation|cotyledon vascular tissue pattern formation|mRNA cis splicing, via spliceosome|U4/U6 x U5 tri-snRNP complex|root development|leaf development|shoot system development|post-embryonic root development	--	--	--
Prupe.1G014400	7.2747e-06	0.0883867	0.142	0.058	0.149546	3	2.448	Prupe.1G014400_v2.0.a1	Prupe.1G014400	hypothetical protein PRUPE_1G014400	--	GO:0006605,GO:0009306,GO:0009507,GO:0009535,GO:0015450,GO:0016021	protein targeting|protein secretion|chloroplast|chloroplast thylakoid membrane|P-P-bond-hydrolysis-driven protein transmembrane transporter activity|integral component of membrane	--	--	--
Prupe.1G014400	1.64948e-05	0.0812384	0.153	0.063	0.339084	5	2.429	Prupe.1G014400_v2.0.a1	Prupe.1G014400	hypothetical protein PRUPE_1G014400	--	GO:0006605,GO:0009306,GO:0009507,GO:0009535,GO:0015450,GO:0016021	protein targeting|protein secretion|chloroplast|chloroplast thylakoid membrane|P-P-bond-hydrolysis-driven protein transmembrane transporter activity|integral component of membrane	--	--	--
Prupe.1G014800	4.174e-74	0.704707	0.602	0.175	8.58049e-70	2	3.44	Prupe.1G014800_v2.0.a1	Prupe.1G014800	late embryogenesis abundant protein D-34	--	--	--	--	--	--
Prupe.1G014900	0.00142594	0.0483541	0.924	0.863	1	1	1.071	Prupe.1G014900_v2.0.a1	Prupe.1G014900	hypothetical protein PRUPE_1G014900	--	--	--	--	--	--
Prupe.1G014900	2.17158e-05	0.147885	0.916	0.874	0.446411	5	1.048	Prupe.1G014900_v2.0.a1	Prupe.1G014900	hypothetical protein PRUPE_1G014900	--	--	--	--	--	--
Prupe.1G015300	1.03513e-10	0.00996465	0.941	0.841	2.12792e-06	1	1.119	Prupe.1G015300_v2.0.a1	Prupe.1G015300	hypothetical protein PRUPE_1G015300	--	--	--	--	--	--
Prupe.1G015300	0.00263013	0.0594807	0.837	0.87	1	5	0.962	Prupe.1G015300_v2.0.a1	Prupe.1G015300	hypothetical protein PRUPE_1G015300	--	--	--	--	--	--
Prupe.1G015300	1.61198e-08	0.177685	1	0.858	0.000331374	7	1.166	Prupe.1G015300_v2.0.a1	Prupe.1G015300	hypothetical protein PRUPE_1G015300	--	--	--	--	--	--
Prupe.1G015400	0.00181817	0.0548643	0.412	0.321	1	3	1.283	Prupe.1G015400_v2.0.a1	Prupe.1G015400	uncharacterized protein LOC18789350	--	--	--	--	--	--
Prupe.1G015400	4.48463e-45	0.0974236	0.703	0.314	9.21906e-41	7	2.239	Prupe.1G015400_v2.0.a1	Prupe.1G015400	uncharacterized protein LOC18789350	--	--	--	--	--	--
Prupe.1G015500	4.48349e-09	0.0235286	0.743	0.83	9.21671e-05	2	0.895	Prupe.1G015500_v2.0.a1	Prupe.1G015500	uncharacterized protein LOC18789981	--	--	--	--	--	--
Prupe.1G015500	0.000129189	0.122753	0.803	0.814	1	5	0.986	Prupe.1G015500_v2.0.a1	Prupe.1G015500	uncharacterized protein LOC18789981	--	--	--	--	--	--
Prupe.1G015500	0.000586271	0.133705	0.808	0.813	1	6	0.994	Prupe.1G015500_v2.0.a1	Prupe.1G015500	uncharacterized protein LOC18789981	--	--	--	--	--	--
Prupe.1G015600	0.0088327	0.0151521	0.068	0.04	1	6	1.7	Prupe.1G015600_v2.0.a1	Prupe.1G015600	hypothetical protein PRUPE_1G015600	--	--	--	--	--	--
Prupe.1G015700	1.07999e-07	0.185896	0.185	0.045	0.00222014	6	4.111	Prupe.1G015700_v2.0.a1	Prupe.1G015700	uncharacterized protein LOC18788697	--	--	--	--	--	--
Prupe.1G015900	7.81802e-06	0.0809281	0.514	0.539	0.160715	2	0.954	Prupe.1G015900_v2.0.a1	Prupe.1G015900	hypothetical protein PRUPE_1G015900	--	GO:0008517,GO:0009941,GO:0015231,GO:0015350,GO:0016021,GO:0031969,GO:0051958	folic acid transmembrane transporter activity|chloroplast envelope|5-formyltetrahydrofolate transmembrane transporter activity|methotrexate transmembrane transporter activity|integral component of membrane|chloroplast membrane|methotrexate transport	--	--	--
Prupe.1G015900	2.19107e-05	0.133074	0.69	0.514	0.450417	5	1.342	Prupe.1G015900_v2.0.a1	Prupe.1G015900	hypothetical protein PRUPE_1G015900	--	GO:0008517,GO:0009941,GO:0015231,GO:0015350,GO:0016021,GO:0031969,GO:0051958	folic acid transmembrane transporter activity|chloroplast envelope|5-formyltetrahydrofolate transmembrane transporter activity|methotrexate transmembrane transporter activity|integral component of membrane|chloroplast membrane|methotrexate transport	--	--	--
Prupe.1G015900	1.26345e-21	0.0908811	0.856	0.513	2.59727e-17	7	1.669	Prupe.1G015900_v2.0.a1	Prupe.1G015900	hypothetical protein PRUPE_1G015900	--	GO:0008517,GO:0009941,GO:0015231,GO:0015350,GO:0016021,GO:0031969,GO:0051958	folic acid transmembrane transporter activity|chloroplast envelope|5-formyltetrahydrofolate transmembrane transporter activity|methotrexate transmembrane transporter activity|integral component of membrane|chloroplast membrane|methotrexate transport	--	--	--
Prupe.1G016000	9.35122e-12	0.169693	0.992	0.931	1.92233e-07	1	1.066	Prupe.1G016000_v2.0.a1	Prupe.1G016000	hypothetical protein PRUPE_1G016000	--	GO:0009744,GO:0009749,GO:0042594,GO:0046872	response to sucrose|response to glucose|response to starvation|metal ion binding	--	--	--
Prupe.1G016000	2.29051e-24	0.3354	0.985	0.939	4.7086e-20	3	1.049	Prupe.1G016000_v2.0.a1	Prupe.1G016000	hypothetical protein PRUPE_1G016000	--	GO:0009744,GO:0009749,GO:0042594,GO:0046872	response to sucrose|response to glucose|response to starvation|metal ion binding	--	--	--
Prupe.1G016000	0.00504232	0.0359119	1	0.943	1	7	1.06	Prupe.1G016000_v2.0.a1	Prupe.1G016000	hypothetical protein PRUPE_1G016000	--	GO:0009744,GO:0009749,GO:0042594,GO:0046872	response to sucrose|response to glucose|response to starvation|metal ion binding	--	--	--
Prupe.1G016100	4.39331e-10	0.165498	0.318	0.275	9.03134e-06	1	1.156	Prupe.1G016100_v2.0.a1	Prupe.1G016100	hypothetical protein PRUPE_1G016100	--	--	--	--	--	--
Prupe.1G016100	0.000231871	0.0941174	0.373	0.265	1	2	1.408	Prupe.1G016100_v2.0.a1	Prupe.1G016100	hypothetical protein PRUPE_1G016100	--	--	--	--	--	--
Prupe.1G016200	9.95765e-08	0.161481	0.537	0.339	0.00204699	5	1.584	Prupe.1G016200_v2.0.a1	Prupe.1G016200	hypothetical protein PRUPE_2G271500, partial	--	--	--	--	--	--
Prupe.1G016200	0.000301826	0.0555731	0.479	0.351	1	6	1.365	Prupe.1G016200_v2.0.a1	Prupe.1G016200	hypothetical protein PRUPE_2G271500, partial	--	--	--	--	--	--
Prupe.1G016600	2.73685e-15	0.280499	0.171	0.03	5.62614e-11	4	5.7	Prupe.1G016600_v2.0.a1	Prupe.1G016600	uncharacterized protein LOC18790871	--	--	--	--	--	--
Prupe.1G016800	0.00929521	0.109169	0.718	0.63	1	3	1.14	Prupe.1G016800_v2.0.a1	Prupe.1G016800	hypothetical protein PRUPE_1G016800	--	GO:0000993,GO:0005634,GO:0006368,GO:0009908,GO:0009911,GO:0010228,GO:0016593,GO:0032968,GO:0034402,GO:0051568	RNA polymerase II complex binding|nucleus|transcription elongation from RNA polymerase II promoter|flower development|positive regulation of flower development|vegetative to reproductive phase transition of meristem|Cdc73/Paf1 complex|positive regulation of transcription elongation from RNA polymerase II promoter|recruitment of 3'-end processing factors to RNA polymerase II holoenzyme complex|his…	--	--	CDC73
Prupe.1G017300	1.04431e-05	0.0258522	0.88	0.789	0.214678	1	1.115	Prupe.1G017300_v2.0.a1	Prupe.1G017300	hypothetical protein PRUPE_1G017300	--	GO:0003724,GO:0005524,GO:0005829,GO:0009616,GO:0035194,GO:0043186	RNA helicase activity|ATP binding|cytosol|virus induced gene silencing|posttranscriptional gene silencing by RNA|P granule	--	--	--
Prupe.1G017300	1.87067e-07	0.0197885	0.74	0.83	0.00384554	2	0.892	Prupe.1G017300_v2.0.a1	Prupe.1G017300	hypothetical protein PRUPE_1G017300	--	GO:0003724,GO:0005524,GO:0005829,GO:0009616,GO:0035194,GO:0043186	RNA helicase activity|ATP binding|cytosol|virus induced gene silencing|posttranscriptional gene silencing by RNA|P granule	--	--	--
Prupe.1G017300	0.00152329	0.0638381	0.773	0.818	1	5	0.945	Prupe.1G017300_v2.0.a1	Prupe.1G017300	hypothetical protein PRUPE_1G017300	--	GO:0003724,GO:0005524,GO:0005829,GO:0009616,GO:0035194,GO:0043186	RNA helicase activity|ATP binding|cytosol|virus induced gene silencing|posttranscriptional gene silencing by RNA|P granule	--	--	--
Prupe.1G017300	0.00100062	0.0297022	0.801	0.814	1	6	0.984	Prupe.1G017300_v2.0.a1	Prupe.1G017300	hypothetical protein PRUPE_1G017300	--	GO:0003724,GO:0005524,GO:0005829,GO:0009616,GO:0035194,GO:0043186	RNA helicase activity|ATP binding|cytosol|virus induced gene silencing|posttranscriptional gene silencing by RNA|P granule	--	--	--
Prupe.1G017300	2.32565e-15	0.0570938	1	0.801	4.78085e-11	7	1.248	Prupe.1G017300_v2.0.a1	Prupe.1G017300	hypothetical protein PRUPE_1G017300	--	GO:0003724,GO:0005524,GO:0005829,GO:0009616,GO:0035194,GO:0043186	RNA helicase activity|ATP binding|cytosol|virus induced gene silencing|posttranscriptional gene silencing by RNA|P granule	--	--	--
Prupe.1G017400	8.90603e-06	0.0678838	1	0.983	0.183081	7	1.017	Prupe.1G017400_v2.0.a1	Prupe.1G017400	PREDICTED: proteasome subunit beta type-2-A	--	GO:0000502,GO:0004175,GO:0004298,GO:0005634,GO:0005737,GO:0005773,GO:0005774,GO:0005829,GO:0005839,GO:0005886,GO:0010498,GO:0010499,GO:0019774,GO:0043161,GO:0048046	proteasome complex|endopeptidase activity|threonine-type endopeptidase activity|nucleus|cytoplasm|vacuole|vacuolar membrane|cytosol|proteasome core complex|plasma membrane|proteasomal protein catabolic process|proteasomal ubiquitin-independent protein catabolic process|proteasome core complex, beta-subunit complex|proteasome-mediated ubiquitin-dependent protein catabolic process|apoplast	ko03050	Proteasome	--
Prupe.1G018200	1.31561e-06	0.132585	0.223	0.113	0.0270449	3	1.973	Prupe.1G018200_v2.0.a1	Prupe.1G018200	PREDICTED: type IV inositol polyphosphate 5-phosphatase 7-like	--	GO:0004439,GO:0005634,GO:0005886,GO:0010305,GO:0034485,GO:0046856,GO:0071472,GO:2000377	phosphatidylinositol-4,5-bisphosphate 5-phosphatase activity|nucleus|plasma membrane|leaf vascular tissue pattern formation|phosphatidylinositol-3,4,5-trisphosphate 5-phosphatase activity|phosphatidylinositol dephosphorylation|cellular response to salt stress|regulation of reactive oxygen species metabolic process	--	--	--
Prupe.1G018200	3.43151e-09	0.0765209	0.236	0.119	7.05416e-05	5	1.983	Prupe.1G018200_v2.0.a1	Prupe.1G018200	PREDICTED: type IV inositol polyphosphate 5-phosphatase 7-like	--	GO:0004439,GO:0005634,GO:0005886,GO:0010305,GO:0034485,GO:0046856,GO:0071472,GO:2000377	phosphatidylinositol-4,5-bisphosphate 5-phosphatase activity|nucleus|plasma membrane|leaf vascular tissue pattern formation|phosphatidylinositol-3,4,5-trisphosphate 5-phosphatase activity|phosphatidylinositol dephosphorylation|cellular response to salt stress|regulation of reactive oxygen species metabolic process	--	--	--
Prupe.1G018200	0.00390838	0.106971	0.233	0.124	1	6	1.879	Prupe.1G018200_v2.0.a1	Prupe.1G018200	PREDICTED: type IV inositol polyphosphate 5-phosphatase 7-like	--	GO:0004439,GO:0005634,GO:0005886,GO:0010305,GO:0034485,GO:0046856,GO:0071472,GO:2000377	phosphatidylinositol-4,5-bisphosphate 5-phosphatase activity|nucleus|plasma membrane|leaf vascular tissue pattern formation|phosphatidylinositol-3,4,5-trisphosphate 5-phosphatase activity|phosphatidylinositol dephosphorylation|cellular response to salt stress|regulation of reactive oxygen species metabolic process	--	--	--
Prupe.1G018300	5.4787e-08	0.160013	0.365	0.184	0.00112626	5	1.984	Prupe.1G018300_v2.0.a1	Prupe.1G018300	hypothetical protein PRUPE_1G018300	--	GO:0000965,GO:0003723,GO:0004004,GO:0005524,GO:0005634,GO:0005739,GO:0006401,GO:0009555,GO:0009561,GO:0016070,GO:0042645,GO:0045025	mitochondrial RNA 3'-end processing|RNA binding|ATP-dependent RNA helicase activity|ATP binding|nucleus|mitochondrion|RNA catabolic process|pollen development|megagametogenesis|RNA metabolic process|mitochondrial nucleoid|mitochondrial degradosome	--	--	SUV3
Prupe.1G018300	7.79018e-08	0.159323	0.384	0.189	0.00160143	6	2.032	Prupe.1G018300_v2.0.a1	Prupe.1G018300	hypothetical protein PRUPE_1G018300	--	GO:0000965,GO:0003723,GO:0004004,GO:0005524,GO:0005634,GO:0005739,GO:0006401,GO:0009555,GO:0009561,GO:0016070,GO:0042645,GO:0045025	mitochondrial RNA 3'-end processing|RNA binding|ATP-dependent RNA helicase activity|ATP binding|nucleus|mitochondrion|RNA catabolic process|pollen development|megagametogenesis|RNA metabolic process|mitochondrial nucleoid|mitochondrial degradosome	--	--	SUV3
Prupe.1G018500	0.00173046	0.0325835	0.303	0.235	1	3	1.289	Prupe.1G018500_v2.0.a1	Prupe.1G018500	protein RDM1 isoform X1	--	GO:0000419,GO:0003677,GO:0005634,GO:0005654,GO:0006306,GO:0043621,GO:0044030,GO:0070918	RNA polymerase V complex|DNA binding|nucleus|nucleoplasm|DNA methylation|protein self-association|regulation of DNA methylation|production of small RNA involved in gene silencing by RNA	--	--	--
Prupe.1G018500	4.50553e-06	0.0626366	0.355	0.234	0.0926203	5	1.517	Prupe.1G018500_v2.0.a1	Prupe.1G018500	protein RDM1 isoform X1	--	GO:0000419,GO:0003677,GO:0005634,GO:0005654,GO:0006306,GO:0043621,GO:0044030,GO:0070918	RNA polymerase V complex|DNA binding|nucleus|nucleoplasm|DNA methylation|protein self-association|regulation of DNA methylation|production of small RNA involved in gene silencing by RNA	--	--	--
Prupe.1G018500	0.00775048	0.144176	0.37	0.237	1	6	1.561	Prupe.1G018500_v2.0.a1	Prupe.1G018500	protein RDM1 isoform X1	--	GO:0000419,GO:0003677,GO:0005634,GO:0005654,GO:0006306,GO:0043621,GO:0044030,GO:0070918	RNA polymerase V complex|DNA binding|nucleus|nucleoplasm|DNA methylation|protein self-association|regulation of DNA methylation|production of small RNA involved in gene silencing by RNA	--	--	--
Prupe.1G018900	3.14871e-08	0.134811	0.493	0.509	0.00064728	1	0.969	Prupe.1G018900_v2.0.a1	Prupe.1G018900	homocysteine S-methyltransferase, partial	--	GO:0005737,GO:0005886,GO:0008270,GO:0009086,GO:0047150	cytoplasm|plasma membrane|zinc ion binding|methionine biosynthetic process|betaine-homocysteine S-methyltransferase activity	ko00270	Cysteine and methionine metabolism	--
Prupe.1G018900	5.47164e-27	0.716764	0.793	0.486	1.1248e-22	7	1.632	Prupe.1G018900_v2.0.a1	Prupe.1G018900	homocysteine S-methyltransferase, partial	--	GO:0005737,GO:0005886,GO:0008270,GO:0009086,GO:0047150	cytoplasm|plasma membrane|zinc ion binding|methionine biosynthetic process|betaine-homocysteine S-methyltransferase activity	ko00270	Cysteine and methionine metabolism	--
Prupe.1G019100	2.33536e-24	0.415602	0.818	0.628	4.8008e-20	5	1.303	Prupe.1G019100_v2.0.a1	Prupe.1G019100	hypothetical protein PRUPE_1G019100	CPP	GO:0003700,GO:0005634,GO:0006355,GO:0007275,GO:0043565,GO:0046872	DNA-binding transcription factor activity|nucleus|regulation of transcription, DNA-templated|multicellular organism development|sequence-specific DNA binding|metal ion binding	--	--	--
Prupe.1G019400	2.82306e-81	0.622086	1	0.964	5.80337e-77	3	1.037	Prupe.1G019400_v2.0.a1	Prupe.1G019400	hypothetical protein PRUPE_1G019400	--	GO:0005737,GO:0005856,GO:0005886,GO:0009506,GO:0051015	cytoplasm|cytoskeleton|plasma membrane|plasmodesma|actin filament binding	--	--	--
Prupe.1G019500	3.78259e-05	0.0761114	1	1	0.777588	2	1	Prupe.1G019500_v2.0.a1	Prupe.1G019500	40S ribosomal protein S3a	--	GO:0003735,GO:0006412,GO:0022627	structural constituent of ribosome|translation|cytosolic small ribosomal subunit	--	--	--
Prupe.1G019700	3.03493e-25	0.269742	0.37	0.242	6.23892e-21	2	1.529	Prupe.1G019700_v2.0.a1	Prupe.1G019700	hypothetical protein PRUPE_1G019700	--	--	--	--	--	--
Prupe.1G019700	1.96583e-78	0.338719	0.874	0.228	4.04116e-74	7	3.833	Prupe.1G019700_v2.0.a1	Prupe.1G019700	hypothetical protein PRUPE_1G019700	--	--	--	--	--	--
Prupe.1G020000	2.62535e-11	0.16611	0.229	0.164	5.39693e-07	1	1.396	Prupe.1G020000_v2.0.a1	Prupe.1G020000	hypothetical protein PRUPE_1G020000	--	--	--	--	--	--
Prupe.1G020100	6.30744e-36	0.481918	0.684	0.413	1.29662e-31	1	1.656	Prupe.1G020100_v2.0.a1	Prupe.1G020100	E3 ubiquitin-protein ligase RNF43 isoform X1	--	GO:0016567,GO:0016740,GO:0046872	protein ubiquitination|transferase activity|metal ion binding	--	--	--
Prupe.1G020100	9.26845e-08	0.00342043	0.566	0.463	0.00190531	2	1.222	Prupe.1G020100_v2.0.a1	Prupe.1G020100	E3 ubiquitin-protein ligase RNF43 isoform X1	--	GO:0016567,GO:0016740,GO:0046872	protein ubiquitination|transferase activity|metal ion binding	--	--	--
Prupe.1G020100	1.09599e-12	0.154859	0.369	0.49	2.25303e-08	7	0.753	Prupe.1G020100_v2.0.a1	Prupe.1G020100	E3 ubiquitin-protein ligase RNF43 isoform X1	--	GO:0016567,GO:0016740,GO:0046872	protein ubiquitination|transferase activity|metal ion binding	--	--	--
Prupe.1G020200	2.05569e-06	0.0786989	0.229	0.22	0.0422587	1	1.041	Prupe.1G020200_v2.0.a1	Prupe.1G020200	uncharacterized protein LOC18790088	--	--	--	--	--	--
Prupe.1G020300	3.69805e-08	0.196413	0.728	0.652	0.000760208	3	1.117	Prupe.1G020300_v2.0.a1	Prupe.1G020300	VAN3-binding protein	--	GO:0009733,GO:0009734,GO:0010087,GO:0010305	response to auxin|auxin-activated signaling pathway|phloem or xylem histogenesis|leaf vascular tissue pattern formation	--	--	--
Prupe.1G020300	6.87805e-06	0.173187	0.744	0.656	0.141392	5	1.134	Prupe.1G020300_v2.0.a1	Prupe.1G020300	VAN3-binding protein	--	GO:0009733,GO:0009734,GO:0010087,GO:0010305	response to auxin|auxin-activated signaling pathway|phloem or xylem histogenesis|leaf vascular tissue pattern formation	--	--	--
Prupe.1G020300	1.2082e-25	0.476517	0.801	0.654	2.4837e-21	6	1.225	Prupe.1G020300_v2.0.a1	Prupe.1G020300	VAN3-binding protein	--	GO:0009733,GO:0009734,GO:0010087,GO:0010305	response to auxin|auxin-activated signaling pathway|phloem or xylem histogenesis|leaf vascular tissue pattern formation	--	--	--
Prupe.1G020600	7.08645e-08	0.175814	0.344	0.186	0.00145676	3	1.849	Prupe.1G020600_v2.0.a1	Prupe.1G020600	chlorophyllase-2, chloroplastic	--	GO:0009507,GO:0015996,GO:0031969,GO:0047746,GO:0102293	chloroplast|chlorophyll catabolic process|chloroplast membrane|chlorophyllase activity|pheophytinase b activity	ko00860	Porphyrin and chlorophyll metabolism	--
Prupe.1G020600	3.14514e-13	0.233105	0.433	0.187	6.46546e-09	5	2.316	Prupe.1G020600_v2.0.a1	Prupe.1G020600	chlorophyllase-2, chloroplastic	--	GO:0009507,GO:0015996,GO:0031969,GO:0047746,GO:0102293	chloroplast|chlorophyll catabolic process|chloroplast membrane|chlorophyllase activity|pheophytinase b activity	ko00860	Porphyrin and chlorophyll metabolism	--
Prupe.1G020600	0.00990932	0.0909099	0.315	0.205	1	6	1.537	Prupe.1G020600_v2.0.a1	Prupe.1G020600	chlorophyllase-2, chloroplastic	--	GO:0009507,GO:0015996,GO:0031969,GO:0047746,GO:0102293	chloroplast|chlorophyll catabolic process|chloroplast membrane|chlorophyllase activity|pheophytinase b activity	ko00860	Porphyrin and chlorophyll metabolism	--
Prupe.1G020700	7.70253e-06	0.0855464	0.632	0.505	0.158341	1	1.251	Prupe.1G020700_v2.0.a1	Prupe.1G020700	hypothetical protein PRUPE_1G020700	--	--	--	--	--	--
Prupe.1G020700	2.2955e-13	0.0940376	0.497	0.547	4.71887e-09	2	0.909	Prupe.1G020700_v2.0.a1	Prupe.1G020700	hypothetical protein PRUPE_1G020700	--	--	--	--	--	--
Prupe.1G020700	0.00494719	0.104177	0.593	0.53	1	4	1.119	Prupe.1G020700_v2.0.a1	Prupe.1G020700	hypothetical protein PRUPE_1G020700	--	--	--	--	--	--
Prupe.1G020700	6.44359e-39	0.148324	0.973	0.51	1.32461e-34	7	1.908	Prupe.1G020700_v2.0.a1	Prupe.1G020700	hypothetical protein PRUPE_1G020700	--	--	--	--	--	--
Prupe.1G020800	2.67458e-29	0.343659	0.372	0.099	5.49813e-25	3	3.758	Prupe.1G020800_v2.0.a1	Prupe.1G020800	EPIDERMAL PATTERNING FACTOR-like protein 5 isoform X1	--	GO:0005576,GO:0010052,GO:0010374	extracellular region|guard cell differentiation|stomatal complex development	--	--	EPFL5
Prupe.1G020800	0.00957835	0.0913688	0.227	0.137	1	5	1.657	Prupe.1G020800_v2.0.a1	Prupe.1G020800	EPIDERMAL PATTERNING FACTOR-like protein 5 isoform X1	--	GO:0005576,GO:0010052,GO:0010374	extracellular region|guard cell differentiation|stomatal complex development	--	--	EPFL5
Prupe.1G020900	0.00159466	0.128005	0.704	0.66	1	5	1.067	Prupe.1G020900_v2.0.a1	Prupe.1G020900	protein TIFY 4B isoform X1	Tify	GO:0005634,GO:0009611,GO:0031347,GO:0048366,GO:2000022	nucleus|response to wounding|regulation of defense response|leaf development|regulation of jasmonic acid mediated signaling pathway	--	--	--
Prupe.1G020900	1.38709e-10	0.283352	0.774	0.656	2.85143e-06	6	1.18	Prupe.1G020900_v2.0.a1	Prupe.1G020900	protein TIFY 4B isoform X1	Tify	GO:0005634,GO:0009611,GO:0031347,GO:0048366,GO:2000022	nucleus|response to wounding|regulation of defense response|leaf development|regulation of jasmonic acid mediated signaling pathway	--	--	--
Prupe.1G020900	5.00855e-23	0.0510797	0.973	0.645	1.02961e-18	7	1.509	Prupe.1G020900_v2.0.a1	Prupe.1G020900	protein TIFY 4B isoform X1	Tify	GO:0005634,GO:0009611,GO:0031347,GO:0048366,GO:2000022	nucleus|response to wounding|regulation of defense response|leaf development|regulation of jasmonic acid mediated signaling pathway	--	--	--
Prupe.1G021000	6.27221e-13	0.0461423	0.688	0.757	1.28938e-08	1	0.909	Prupe.1G021000_v2.0.a1	Prupe.1G021000	1,2-dihydroxy-3-keto-5-methylthiopentene dioxygenase 1 isoform X1	--	GO:0005506,GO:0005634,GO:0005737,GO:0006555,GO:0010309,GO:0019509	iron ion binding|nucleus|cytoplasm|methionine metabolic process|acireductone dioxygenase [iron(II)-requiring] activity|L-methionine salvage from methylthioadenosine	ko00270	Cysteine and methionine metabolism	--
Prupe.1G021000	0.000276281	0.111496	0.79	0.727	1	2	1.087	Prupe.1G021000_v2.0.a1	Prupe.1G021000	1,2-dihydroxy-3-keto-5-methylthiopentene dioxygenase 1 isoform X1	--	GO:0005506,GO:0005634,GO:0005737,GO:0006555,GO:0010309,GO:0019509	iron ion binding|nucleus|cytoplasm|methionine metabolic process|acireductone dioxygenase [iron(II)-requiring] activity|L-methionine salvage from methylthioadenosine	ko00270	Cysteine and methionine metabolism	--
Prupe.1G021000	1.97715e-09	0.254399	0.892	0.72	4.06444e-05	5	1.239	Prupe.1G021000_v2.0.a1	Prupe.1G021000	1,2-dihydroxy-3-keto-5-methylthiopentene dioxygenase 1 isoform X1	--	GO:0005506,GO:0005634,GO:0005737,GO:0006555,GO:0010309,GO:0019509	iron ion binding|nucleus|cytoplasm|methionine metabolic process|acireductone dioxygenase [iron(II)-requiring] activity|L-methionine salvage from methylthioadenosine	ko00270	Cysteine and methionine metabolism	--
Prupe.1G021100	5.74511e-91	0.530617	1	1	1.18102e-86	3	1	Prupe.1G021100_v2.0.a1	Prupe.1G021100	hypothetical protein PRUPE_1G021100	--	GO:0005506,GO:0005634,GO:0005737,GO:0006555,GO:0010309,GO:0019509	iron ion binding|nucleus|cytoplasm|methionine metabolic process|acireductone dioxygenase [iron(II)-requiring] activity|L-methionine salvage from methylthioadenosine	--	--	--
Prupe.1G021100	3.34808e-15	0.25469	1	1	6.88264e-11	4	1	Prupe.1G021100_v2.0.a1	Prupe.1G021100	hypothetical protein PRUPE_1G021100	--	GO:0005506,GO:0005634,GO:0005737,GO:0006555,GO:0010309,GO:0019509	iron ion binding|nucleus|cytoplasm|methionine metabolic process|acireductone dioxygenase [iron(II)-requiring] activity|L-methionine salvage from methylthioadenosine	--	--	--
Prupe.1G021200	6.20034e-08	0.0994496	0.101	0.063	0.0012746	1	1.603	Prupe.1G021200_v2.0.a1	Prupe.1G021200	heat stress transcription factor A-6b	HSF	GO:0000978,GO:0003700,GO:0005634,GO:0005737,GO:0034605,GO:0043565,GO:0061408	RNA polymerase II proximal promoter sequence-specific DNA binding|DNA-binding transcription factor activity|nucleus|cytoplasm|cellular response to heat|sequence-specific DNA binding|positive regulation of transcription from RNA polymerase II promoter in response to heat stress	--	--	--
Prupe.1G021200	0.00613392	0.0862024	0.144	0.067	1	6	2.149	Prupe.1G021200_v2.0.a1	Prupe.1G021200	heat stress transcription factor A-6b	HSF	GO:0000978,GO:0003700,GO:0005634,GO:0005737,GO:0034605,GO:0043565,GO:0061408	RNA polymerase II proximal promoter sequence-specific DNA binding|DNA-binding transcription factor activity|nucleus|cytoplasm|cellular response to heat|sequence-specific DNA binding|positive regulation of transcription from RNA polymerase II promoter in response to heat stress	--	--	--
Prupe.1G021300	6.28878e-08	0.106407	0.931	0.83	0.00129278	1	1.122	Prupe.1G021300_v2.0.a1	Prupe.1G021300	hypothetical protein PRUPE_1G021300	--	--	--	--	--	--
Prupe.1G021300	0.000560103	0.133856	0.917	0.848	1	4	1.081	Prupe.1G021300_v2.0.a1	Prupe.1G021300	hypothetical protein PRUPE_1G021300	--	--	--	--	--	--
Prupe.1G021400	4.17774e-64	0.486918	1	0.993	8.58818e-60	3	1.007	Prupe.1G021400_v2.0.a1	Prupe.1G021400	hypothetical protein PRUPE_1G021400	--	GO:0016021,GO:0031969	integral component of membrane|chloroplast membrane	--	--	--
Prupe.1G021400	7.36067e-06	0.204927	1	0.993	0.151313	4	1.007	Prupe.1G021400_v2.0.a1	Prupe.1G021400	hypothetical protein PRUPE_1G021400	--	GO:0016021,GO:0031969	integral component of membrane|chloroplast membrane	--	--	--
Prupe.1G021400	3.38471e-05	0.0437419	0.959	0.997	0.695796	6	0.962	Prupe.1G021400_v2.0.a1	Prupe.1G021400	hypothetical protein PRUPE_1G021400	--	GO:0016021,GO:0031969	integral component of membrane|chloroplast membrane	--	--	--
Prupe.1G021500	7.66499e-17	0.252811	0.353	0.151	1.57569e-12	3	2.338	Prupe.1G021500_v2.0.a1	Prupe.1G021500	early light-induced protein 1, chloroplastic	--	GO:0009409,GO:0009522,GO:0009523,GO:0009535,GO:0010030,GO:0010117,GO:0010380,GO:0015979,GO:0016021,GO:0034605,GO:0071483,GO:0071486,GO:0071490,GO:0071491,GO:0071492,GO:0080167	response to cold|photosystem I|photosystem II|chloroplast thylakoid membrane|positive regulation of seed germination|photoprotection|regulation of chlorophyll biosynthetic process|photosynthesis|integral component of membrane|cellular response to heat|cellular response to blue light|cellular response to high light intensity|cellular response to far red light|cellular response to red light|cellula…	--	--	--
Prupe.1G021500	0	0.378699	0.784	0.148	0	7	5.297	Prupe.1G021500_v2.0.a1	Prupe.1G021500	early light-induced protein 1, chloroplastic	--	GO:0009409,GO:0009522,GO:0009523,GO:0009535,GO:0010030,GO:0010117,GO:0010380,GO:0015979,GO:0016021,GO:0034605,GO:0071483,GO:0071486,GO:0071490,GO:0071491,GO:0071492,GO:0080167	response to cold|photosystem I|photosystem II|chloroplast thylakoid membrane|positive regulation of seed germination|photoprotection|regulation of chlorophyll biosynthetic process|photosynthesis|integral component of membrane|cellular response to heat|cellular response to blue light|cellular response to high light intensity|cellular response to far red light|cellular response to red light|cellula…	--	--	--
Prupe.1G021600	7.14542e-16	0.150749	0.127	0.015	1.46888e-11	3	8.467	Prupe.1G021600_v2.0.a1	Prupe.1G021600	early light-induced protein 1, chloroplastic isoform X2	--	GO:0009409,GO:0009522,GO:0009523,GO:0009535,GO:0010030,GO:0010117,GO:0010380,GO:0015979,GO:0016021,GO:0034605,GO:0071483,GO:0071486,GO:0071490,GO:0071491,GO:0071492,GO:0080167	response to cold|photosystem I|photosystem II|chloroplast thylakoid membrane|positive regulation of seed germination|photoprotection|regulation of chlorophyll biosynthetic process|photosynthesis|integral component of membrane|cellular response to heat|cellular response to blue light|cellular response to high light intensity|cellular response to far red light|cellular response to red light|cellula…	--	--	--
Prupe.1G021800	4.71693e-133	0.849304	1	0.956	9.69659e-129	3	1.046	Prupe.1G021800_v2.0.a1	Prupe.1G021800	hypothetical protein PRUPE_1G021800	--	GO:0009409,GO:0009522,GO:0009523,GO:0009535,GO:0010030,GO:0010117,GO:0010380,GO:0015979,GO:0016021,GO:0034605,GO:0071483,GO:0071486,GO:0071490,GO:0071491,GO:0071492,GO:0080167	response to cold|photosystem I|photosystem II|chloroplast thylakoid membrane|positive regulation of seed germination|photoprotection|regulation of chlorophyll biosynthetic process|photosynthesis|integral component of membrane|cellular response to heat|cellular response to blue light|cellular response to high light intensity|cellular response to far red light|cellular response to red light|cellula…	--	--	--
Prupe.1G021800	1.86708e-13	0.314401	0.97	0.963	3.83816e-09	5	1.007	Prupe.1G021800_v2.0.a1	Prupe.1G021800	hypothetical protein PRUPE_1G021800	--	GO:0009409,GO:0009522,GO:0009523,GO:0009535,GO:0010030,GO:0010117,GO:0010380,GO:0015979,GO:0016021,GO:0034605,GO:0071483,GO:0071486,GO:0071490,GO:0071491,GO:0071492,GO:0080167	response to cold|photosystem I|photosystem II|chloroplast thylakoid membrane|positive regulation of seed germination|photoprotection|regulation of chlorophyll biosynthetic process|photosynthesis|integral component of membrane|cellular response to heat|cellular response to blue light|cellular response to high light intensity|cellular response to far red light|cellular response to red light|cellula…	--	--	--
Prupe.1G021900	0.000525033	0.0666251	0.337	0.245	1	3	1.376	Prupe.1G021900_v2.0.a1	Prupe.1G021900	perakine reductase	--	GO:0009820,GO:0016491	alkaloid metabolic process|oxidoreductase activity	--	--	--
Prupe.1G021900	1.95869e-16	0.283581	0.527	0.228	4.02647e-12	5	2.311	Prupe.1G021900_v2.0.a1	Prupe.1G021900	perakine reductase	--	GO:0009820,GO:0016491	alkaloid metabolic process|oxidoreductase activity	--	--	--
Prupe.1G022000	0.00828299	0.0274314	0.094	0.053	1	5	1.774	Prupe.1G022000_v2.0.a1	Prupe.1G022000	hypothetical protein PRUPE_1G022000	--	GO:0009820,GO:0016491	alkaloid metabolic process|oxidoreductase activity	--	--	--
Prupe.1G022000	0.00687442	0.093082	0.13	0.051	1	6	2.549	Prupe.1G022000_v2.0.a1	Prupe.1G022000	hypothetical protein PRUPE_1G022000	--	GO:0009820,GO:0016491	alkaloid metabolic process|oxidoreductase activity	--	--	--
Prupe.1G022000	1.93944e-06	0.0169932	0.027	0.06	0.0398691	7	0.45	Prupe.1G022000_v2.0.a1	Prupe.1G022000	hypothetical protein PRUPE_1G022000	--	GO:0009820,GO:0016491	alkaloid metabolic process|oxidoreductase activity	--	--	--
Prupe.1G022100	2.18881e-05	0.0836331	0.257	0.156	0.449955	3	1.647	Prupe.1G022100_v2.0.a1	Prupe.1G022100	hypothetical protein PRUPE_1G022100	--	--	--	--	--	--
Prupe.1G022100	0.000366434	0.131638	0.301	0.163	1	6	1.847	Prupe.1G022100_v2.0.a1	Prupe.1G022100	hypothetical protein PRUPE_1G022100	--	--	--	--	--	--
Prupe.1G022300	3.18074e-05	0.0141319	0.987	0.947	0.653865	1	1.042	Prupe.1G022300_v2.0.a1	Prupe.1G022300	hypothetical protein PRUPE_1G022300	--	GO:0005773,GO:0005783,GO:0005793,GO:0005794,GO:0006886,GO:0006888,GO:0007030,GO:0016021,GO:0030134,GO:0032580	vacuole|endoplasmic reticulum|endoplasmic reticulum-Golgi intermediate compartment|Golgi apparatus|intracellular protein transport|ER to Golgi vesicle-mediated transport|Golgi organization|integral component of membrane|COPII-coated ER to Golgi transport vesicle|Golgi cisterna membrane	--	--	--
Prupe.1G022300	7.1766e-05	0.128176	1	0.955	1	7	1.047	Prupe.1G022300_v2.0.a1	Prupe.1G022300	hypothetical protein PRUPE_1G022300	--	GO:0005773,GO:0005783,GO:0005793,GO:0005794,GO:0006886,GO:0006888,GO:0007030,GO:0016021,GO:0030134,GO:0032580	vacuole|endoplasmic reticulum|endoplasmic reticulum-Golgi intermediate compartment|Golgi apparatus|intracellular protein transport|ER to Golgi vesicle-mediated transport|Golgi organization|integral component of membrane|COPII-coated ER to Golgi transport vesicle|Golgi cisterna membrane	--	--	--
Prupe.1G022400	0.00375594	0.0586643	1	0.999	1	3	1.001	Prupe.1G022400_v2.0.a1	Prupe.1G022400	stem-specific protein TSJT1	--	--	--	--	--	--
Prupe.1G022500	3.76384e-22	0.290928	0.296	0.051	7.73733e-18	5	5.804	Prupe.1G022500_v2.0.a1	Prupe.1G022500	meiotic recombination protein DMC1 homolog	--	GO:0000150,GO:0000730,GO:0000794,GO:0003690,GO:0003697,GO:0005524,GO:0006312,GO:0007131,GO:0008094,GO:0042148	recombinase activity|DNA recombinase assembly|condensed nuclear chromosome|double-stranded DNA binding|single-stranded DNA binding|ATP binding|mitotic recombination|reciprocal meiotic recombination|DNA-dependent ATPase activity|strand invasion	--	--	DMC1
Prupe.1G022600	0.000246005	0.134562	0.926	0.938	1	5	0.987	Prupe.1G022600_v2.0.a1	Prupe.1G022600	hypothetical protein PRUPE_1G022600	--	GO:0000165,GO:0003677,GO:0004674,GO:0004709,GO:0005524,GO:0005634,GO:0005737,GO:0005768,GO:0005886,GO:0006970,GO:0009409,GO:0009611,GO:0009631,GO:0009651,GO:0010449,GO:0019900,GO:0022622,GO:0023014,GO:0031098,GO:0032147,GO:0045087,GO:0046777,GO:1902065	MAPK cascade|DNA binding|protein serine/threonine kinase activity|MAP kinase kinase kinase activity|ATP binding|nucleus|cytoplasm|endosome|plasma membrane|response to osmotic stress|response to cold|response to wounding|cold acclimation|response to salt stress|root meristem growth|kinase binding|root system development|signal transduction by protein phosphorylation|stress-activated protein kinase…	--	--	--
Prupe.1G022600	0.00029727	0.165501	0.945	0.936	1	6	1.01	Prupe.1G022600_v2.0.a1	Prupe.1G022600	hypothetical protein PRUPE_1G022600	--	GO:0000165,GO:0003677,GO:0004674,GO:0004709,GO:0005524,GO:0005634,GO:0005737,GO:0005768,GO:0005886,GO:0006970,GO:0009409,GO:0009611,GO:0009631,GO:0009651,GO:0010449,GO:0019900,GO:0022622,GO:0023014,GO:0031098,GO:0032147,GO:0045087,GO:0046777,GO:1902065	MAPK cascade|DNA binding|protein serine/threonine kinase activity|MAP kinase kinase kinase activity|ATP binding|nucleus|cytoplasm|endosome|plasma membrane|response to osmotic stress|response to cold|response to wounding|cold acclimation|response to salt stress|root meristem growth|kinase binding|root system development|signal transduction by protein phosphorylation|stress-activated protein kinase…	--	--	--
Prupe.1G022800	5.16568e-31	0.421833	0.564	0.366	1.06191e-26	1	1.541	Prupe.1G022800_v2.0.a1	Prupe.1G022800	hypothetical protein PRUPE_1G022800	--	--	--	--	--	--
Prupe.1G022800	1.50494e-11	0.0782408	0.547	0.385	3.0937e-07	2	1.421	Prupe.1G022800_v2.0.a1	Prupe.1G022800	hypothetical protein PRUPE_1G022800	--	--	--	--	--	--
Prupe.1G022800	6.75191e-07	0.0790401	0.315	0.424	0.0138799	7	0.743	Prupe.1G022800_v2.0.a1	Prupe.1G022800	hypothetical protein PRUPE_1G022800	--	--	--	--	--	--
Prupe.1G022900	7.36214e-53	0.807051	0.952	0.876	1.51343e-48	6	1.087	Prupe.1G022900_v2.0.a1	Prupe.1G022900	protein argonaute 10	--	GO:0006417,GO:0007275,GO:0009934,GO:0010586,GO:0031047,GO:0035019,GO:0035198,GO:0051607,GO:1902183	regulation of translation|multicellular organism development|regulation of meristem structural organization|miRNA metabolic process|gene silencing by RNA|somatic stem cell population maintenance|miRNA binding|defense response to virus|regulation of shoot apical meristem development	--	--	AGO10
Prupe.1G022900	1.86269e-08	0.256511	1	0.875	0.000382914	7	1.143	Prupe.1G022900_v2.0.a1	Prupe.1G022900	protein argonaute 10	--	GO:0006417,GO:0007275,GO:0009934,GO:0010586,GO:0031047,GO:0035019,GO:0035198,GO:0051607,GO:1902183	regulation of translation|multicellular organism development|regulation of meristem structural organization|miRNA metabolic process|gene silencing by RNA|somatic stem cell population maintenance|miRNA binding|defense response to virus|regulation of shoot apical meristem development	--	--	AGO10
Prupe.1G023000	1.05362e-11	0.192516	1	0.917	2.16593e-07	4	1.091	Prupe.1G023000_v2.0.a1	Prupe.1G023000	hypothetical protein PRUPE_1G023000	--	GO:0000103,GO:0001887,GO:0004020,GO:0004781,GO:0005524,GO:0005886,GO:0009507,GO:0009570,GO:0009735,GO:0046686,GO:0070814	sulfate assimilation|selenium compound metabolic process|adenylylsulfate kinase activity|sulfate adenylyltransferase (ATP) activity|ATP binding|plasma membrane|chloroplast|chloroplast stroma|response to cytokinin|response to cadmium ion|hydrogen sulfide biosynthetic process	--	--	APS1
Prupe.1G023000	3.61972e-121	1.10642	1	0.92	7.44106e-117	6	1.087	Prupe.1G023000_v2.0.a1	Prupe.1G023000	hypothetical protein PRUPE_1G023000	--	GO:0000103,GO:0001887,GO:0004020,GO:0004781,GO:0005524,GO:0005886,GO:0009507,GO:0009570,GO:0009735,GO:0046686,GO:0070814	sulfate assimilation|selenium compound metabolic process|adenylylsulfate kinase activity|sulfate adenylyltransferase (ATP) activity|ATP binding|plasma membrane|chloroplast|chloroplast stroma|response to cytokinin|response to cadmium ion|hydrogen sulfide biosynthetic process	--	--	APS1
Prupe.1G023600	2.26997e-14	0.160918	0.116	0.011	4.66638e-10	4	10.545	Prupe.1G023600_v2.0.a1	Prupe.1G023600	calmodulin-like protein 8 isoform X1	--	GO:0005509,GO:0005634,GO:0019722,GO:0030234,GO:0051300	calcium ion binding|nucleus|calcium-mediated signaling|enzyme regulator activity|spindle pole body organization	ko04626	Plant-pathogen interaction	--
Prupe.1G023700	0.00877102	0.0986312	0.985	0.991	1	5	0.994	Prupe.1G023700_v2.0.a1	Prupe.1G023700	2-methyl-6-phytyl-1,4-hydroquinone methyltransferase, chloroplastic	--	GO:0009706,GO:0010189,GO:0016021,GO:0102550	chloroplast inner membrane|vitamin E biosynthetic process|integral component of membrane|2-methyl-6-geranylgeranyl-1,4-benzoquinol methyltransferase activity	--	--	VTE3
Prupe.1G023800	7.02039e-34	0.360208	1	0.982	1.44318e-29	2	1.018	Prupe.1G023800_v2.0.a1	Prupe.1G023800	hypothetical protein PRUPE_1G023800	--	--	--	--	--	--
Prupe.1G024000	2.98665e-06	0.0354848	0.31	0.212	0.0613965	5	1.462	Prupe.1G024000_v2.0.a1	Prupe.1G024000	guanine nucleotide-binding protein subunit gamma 2	--	GO:0005834,GO:0005886,GO:0007186,GO:0009845,GO:0010540,GO:0018342,GO:0018345,GO:0048527	heterotrimeric G-protein complex|plasma membrane|G protein-coupled receptor signaling pathway|seed germination|basipetal auxin transport|protein prenylation|protein palmitoylation|lateral root development	--	--	--
Prupe.1G024000	0.00038233	0.163172	0.37	0.21	1	6	1.762	Prupe.1G024000_v2.0.a1	Prupe.1G024000	guanine nucleotide-binding protein subunit gamma 2	--	GO:0005834,GO:0005886,GO:0007186,GO:0009845,GO:0010540,GO:0018342,GO:0018345,GO:0048527	heterotrimeric G-protein complex|plasma membrane|G protein-coupled receptor signaling pathway|seed germination|basipetal auxin transport|protein prenylation|protein palmitoylation|lateral root development	--	--	--
Prupe.1G024100	2.26879e-11	0.0486903	0.958	0.858	4.66395e-07	1	1.117	Prupe.1G024100_v2.0.a1	Prupe.1G024100	ADP-ribosylation factor-like protein 5	--	GO:0005525,GO:0005794,GO:0015031,GO:0016192	GTP binding|Golgi apparatus|protein transport|vesicle-mediated transport	--	--	--
Prupe.1G024100	0.00315252	0.0325569	0.851	0.892	1	2	0.954	Prupe.1G024100_v2.0.a1	Prupe.1G024100	ADP-ribosylation factor-like protein 5	--	GO:0005525,GO:0005794,GO:0015031,GO:0016192	GTP binding|Golgi apparatus|protein transport|vesicle-mediated transport	--	--	--
Prupe.1G024200	1.47156e-06	0.0814669	0.926	0.834	0.0302508	1	1.11	Prupe.1G024200_v2.0.a1	Prupe.1G024200	pyruvate kinase isozyme A, chloroplastic	--	GO:0000287,GO:0004743,GO:0005524,GO:0009507,GO:0016301,GO:0030955	magnesium ion binding|pyruvate kinase activity|ATP binding|chloroplast|kinase activity|potassium ion binding	--	--	--
Prupe.1G024200	2.87971e-07	0.0678859	0.82	0.867	0.00591983	2	0.946	Prupe.1G024200_v2.0.a1	Prupe.1G024200	pyruvate kinase isozyme A, chloroplastic	--	GO:0000287,GO:0004743,GO:0005524,GO:0009507,GO:0016301,GO:0030955	magnesium ion binding|pyruvate kinase activity|ATP binding|chloroplast|kinase activity|potassium ion binding	--	--	--
Prupe.1G024900	7.27805e-05	0.11027	0.796	0.689	1	1	1.155	Prupe.1G024900_v2.0.a1	Prupe.1G024900	hypothetical protein PRUPE_1G024900	--	--	--	--	--	--
Prupe.1G024900	0.00301586	0.12114	0.786	0.702	1	3	1.12	Prupe.1G024900_v2.0.a1	Prupe.1G024900	hypothetical protein PRUPE_1G024900	--	--	--	--	--	--
Prupe.1G024900	2.262e-14	0.0244249	0.937	0.703	4.64999e-10	7	1.333	Prupe.1G024900_v2.0.a1	Prupe.1G024900	hypothetical protein PRUPE_1G024900	--	--	--	--	--	--
Prupe.1G025000	0.00129748	0.0823355	0.124	0.058	1	3	2.138	Prupe.1G025000_v2.0.a1	Prupe.1G025000	splicing factor 3B subunit 6-like protein	--	GO:0000398,GO:0003723,GO:0005686,GO:0005689,GO:0071013	mRNA splicing, via spliceosome|RNA binding|U2 snRNP|U12-type spliceosomal complex|catalytic step 2 spliceosome	--	--	--
Prupe.1G025000	0	0.0324224	0.13	0.064	0	6	2.031	Prupe.1G025000_v2.0.a1	Prupe.1G025000	splicing factor 3B subunit 6-like protein	--	GO:0000398,GO:0003723,GO:0005686,GO:0005689,GO:0071013	mRNA splicing, via spliceosome|RNA binding|U2 snRNP|U12-type spliceosomal complex|catalytic step 2 spliceosome	--	--	--
Prupe.1G025100	0.000167031	0.0363669	0.829	0.738	1	1	1.123	Prupe.1G025100_v2.0.a1	Prupe.1G025100	GDP-mannose 3,5-epimerase 2	--	GO:0019853,GO:0047918,GO:0051287	L-ascorbic acid biosynthetic process|GDP-mannose 3,5-epimerase activity|NAD binding	--	--	--
Prupe.1G025100	8.41726e-09	0.106983	0.732	0.769	0.000173034	2	0.952	Prupe.1G025100_v2.0.a1	Prupe.1G025100	GDP-mannose 3,5-epimerase 2	--	GO:0019853,GO:0047918,GO:0051287	L-ascorbic acid biosynthetic process|GDP-mannose 3,5-epimerase activity|NAD binding	--	--	--
Prupe.1G025100	0.000237076	0.150657	0.847	0.751	1	4	1.128	Prupe.1G025100_v2.0.a1	Prupe.1G025100	GDP-mannose 3,5-epimerase 2	--	GO:0019853,GO:0047918,GO:0051287	L-ascorbic acid biosynthetic process|GDP-mannose 3,5-epimerase activity|NAD binding	--	--	--
Prupe.1G025100	4.42396e-17	0.0228564	0.982	0.748	9.09433e-13	7	1.313	Prupe.1G025100_v2.0.a1	Prupe.1G025100	GDP-mannose 3,5-epimerase 2	--	GO:0019853,GO:0047918,GO:0051287	L-ascorbic acid biosynthetic process|GDP-mannose 3,5-epimerase activity|NAD binding	--	--	--
Prupe.1G025200	1.46867e-07	0.227315	0.596	0.408	0.00301915	5	1.461	Prupe.1G025200_v2.0.a1	Prupe.1G025200	hypothetical protein PRUPE_1G025200	--	--	--	--	--	--
Prupe.1G025200	5.63865e-28	0.16078	0.829	0.403	1.15914e-23	7	2.057	Prupe.1G025200_v2.0.a1	Prupe.1G025200	hypothetical protein PRUPE_1G025200	--	--	--	--	--	--
Prupe.1G025500	5.63071e-05	0.00916951	0.981	0.952	1	1	1.03	Prupe.1G025500_v2.0.a1	Prupe.1G025500	armadillo repeat-containing protein LFR	--	GO:0005634,GO:0006338,GO:0009908,GO:0040008,GO:0048366,GO:0048653,GO:0070603	nucleus|chromatin remodeling|flower development|regulation of growth|leaf development|anther development|SWI/SNF superfamily-type complex	--	--	--
Prupe.1G025500	0.00150101	0.00506082	0.929	0.966	1	3	0.962	Prupe.1G025500_v2.0.a1	Prupe.1G025500	armadillo repeat-containing protein LFR	--	GO:0005634,GO:0006338,GO:0009908,GO:0040008,GO:0048366,GO:0048653,GO:0070603	nucleus|chromatin remodeling|flower development|regulation of growth|leaf development|anther development|SWI/SNF superfamily-type complex	--	--	--
Prupe.1G025500	7.8147e-07	0.191688	0.973	0.958	0.0160647	6	1.016	Prupe.1G025500_v2.0.a1	Prupe.1G025500	armadillo repeat-containing protein LFR	--	GO:0005634,GO:0006338,GO:0009908,GO:0040008,GO:0048366,GO:0048653,GO:0070603	nucleus|chromatin remodeling|flower development|regulation of growth|leaf development|anther development|SWI/SNF superfamily-type complex	--	--	--
Prupe.1G025600	0.00779939	0.10955	0.491	0.412	1	1	1.192	Prupe.1G025600_v2.0.a1	Prupe.1G025600	3-ketoacyl-CoA synthase 20	--	GO:0006633,GO:0009409,GO:0009416,GO:0009922,GO:0016021,GO:0102336,GO:0102337,GO:0102338,GO:0102756	fatty acid biosynthetic process|response to cold|response to light stimulus|fatty acid elongase activity|integral component of membrane|3-oxo-arachidoyl-CoA synthase activity|3-oxo-cerotoyl-CoA synthase activity|3-oxo-lignoceronyl-CoA synthase activity|very-long-chain 3-ketoacyl-CoA synthase activity	--	--	--
Prupe.1G025600	7.18414e-12	0.28188	0.616	0.408	1.47684e-07	4	1.51	Prupe.1G025600_v2.0.a1	Prupe.1G025600	3-ketoacyl-CoA synthase 20	--	GO:0006633,GO:0009409,GO:0009416,GO:0009922,GO:0016021,GO:0102336,GO:0102337,GO:0102338,GO:0102756	fatty acid biosynthetic process|response to cold|response to light stimulus|fatty acid elongase activity|integral component of membrane|3-oxo-arachidoyl-CoA synthase activity|3-oxo-cerotoyl-CoA synthase activity|3-oxo-lignoceronyl-CoA synthase activity|very-long-chain 3-ketoacyl-CoA synthase activity	--	--	--
Prupe.1G025600	1.24747e-38	0.15662	0.883	0.403	2.56442e-34	7	2.191	Prupe.1G025600_v2.0.a1	Prupe.1G025600	3-ketoacyl-CoA synthase 20	--	GO:0006633,GO:0009409,GO:0009416,GO:0009922,GO:0016021,GO:0102336,GO:0102337,GO:0102338,GO:0102756	fatty acid biosynthetic process|response to cold|response to light stimulus|fatty acid elongase activity|integral component of membrane|3-oxo-arachidoyl-CoA synthase activity|3-oxo-cerotoyl-CoA synthase activity|3-oxo-lignoceronyl-CoA synthase activity|very-long-chain 3-ketoacyl-CoA synthase activity	--	--	--
Prupe.1G025700	0.00613503	0.00262938	0.269	0.231	1	3	1.165	Prupe.1G025700_v2.0.a1	Prupe.1G025700	hypothetical protein PRUPE_1G025700	--	GO:0004842,GO:0005634,GO:0005737,GO:0005886,GO:0010115,GO:0010150,GO:0010271,GO:0010380,GO:0070696,GO:0090359	ubiquitin-protein transferase activity|nucleus|cytoplasm|plasma membrane|regulation of abscisic acid biosynthetic process|leaf senescence|regulation of chlorophyll catabolic process|regulation of chlorophyll biosynthetic process|transmembrane receptor protein serine/threonine kinase binding|negative regulation of abscisic acid biosynthetic process	--	--	--
Prupe.1G025700	0.00321167	0.113524	0.282	0.232	1	4	1.216	Prupe.1G025700_v2.0.a1	Prupe.1G025700	hypothetical protein PRUPE_1G025700	--	GO:0004842,GO:0005634,GO:0005737,GO:0005886,GO:0010115,GO:0010150,GO:0010271,GO:0010380,GO:0070696,GO:0090359	ubiquitin-protein transferase activity|nucleus|cytoplasm|plasma membrane|regulation of abscisic acid biosynthetic process|leaf senescence|regulation of chlorophyll catabolic process|regulation of chlorophyll biosynthetic process|transmembrane receptor protein serine/threonine kinase binding|negative regulation of abscisic acid biosynthetic process	--	--	--
Prupe.1G025700	3.28415e-16	0.129971	0.429	0.214	6.75123e-12	5	2.005	Prupe.1G025700_v2.0.a1	Prupe.1G025700	hypothetical protein PRUPE_1G025700	--	GO:0004842,GO:0005634,GO:0005737,GO:0005886,GO:0010115,GO:0010150,GO:0010271,GO:0010380,GO:0070696,GO:0090359	ubiquitin-protein transferase activity|nucleus|cytoplasm|plasma membrane|regulation of abscisic acid biosynthetic process|leaf senescence|regulation of chlorophyll catabolic process|regulation of chlorophyll biosynthetic process|transmembrane receptor protein serine/threonine kinase binding|negative regulation of abscisic acid biosynthetic process	--	--	--
Prupe.1G025700	9.00449e-10	0.24989	0.479	0.217	1.85105e-05	6	2.207	Prupe.1G025700_v2.0.a1	Prupe.1G025700	hypothetical protein PRUPE_1G025700	--	GO:0004842,GO:0005634,GO:0005737,GO:0005886,GO:0010115,GO:0010150,GO:0010271,GO:0010380,GO:0070696,GO:0090359	ubiquitin-protein transferase activity|nucleus|cytoplasm|plasma membrane|regulation of abscisic acid biosynthetic process|leaf senescence|regulation of chlorophyll catabolic process|regulation of chlorophyll biosynthetic process|transmembrane receptor protein serine/threonine kinase binding|negative regulation of abscisic acid biosynthetic process	--	--	--
Prupe.1G025800	0.00756965	0.0841426	1	0.999	1	2	1.001	Prupe.1G025800_v2.0.a1	Prupe.1G025800	uncharacterized protein LOC18791782	--	--	--	--	--	--
Prupe.1G026300	4.03973e-21	0.211691	0.215	0.043	8.30447e-17	2	5	Prupe.1G026300_v2.0.a1	Prupe.1G026300	hypothetical protein PRUPE_1G026300	--	--	--	--	--	--
Prupe.1G026400	0.00217172	0.0776117	0.688	0.676	1	2	1.018	Prupe.1G026400_v2.0.a1	Prupe.1G026400	hypothetical protein PRUPE_1G026400	--	GO:0004674,GO:0005524,GO:0005634,GO:0005737,GO:0006468,GO:0035556	protein serine/threonine kinase activity|ATP binding|nucleus|cytoplasm|protein phosphorylation|intracellular signal transduction	--	--	--
Prupe.1G026400	2.64196e-25	0.383423	0.817	0.649	5.43108e-21	3	1.259	Prupe.1G026400_v2.0.a1	Prupe.1G026400	hypothetical protein PRUPE_1G026400	--	GO:0004674,GO:0005524,GO:0005634,GO:0005737,GO:0006468,GO:0035556	protein serine/threonine kinase activity|ATP binding|nucleus|cytoplasm|protein phosphorylation|intracellular signal transduction	--	--	--
Prupe.1G026500	0.00997922	0.0321939	0.124	0.083	1	3	1.494	Prupe.1G026500_v2.0.a1	Prupe.1G026500	hypothetical protein PRUPE_1G026500	--	--	--	--	--	--
Prupe.1G026500	2.13383e-07	0.0577581	0.178	0.082	0.00438652	6	2.171	Prupe.1G026500_v2.0.a1	Prupe.1G026500	hypothetical protein PRUPE_1G026500	--	--	--	--	--	--
Prupe.1G026700	0.00914021	0.00688838	0.102	0.079	1	3	1.291	Prupe.1G026700_v2.0.a1	Prupe.1G026700	hypothetical protein PRUPE_1G026700	--	--	--	--	--	--
Prupe.1G026800	5.36077e-07	0.0676381	0.924	0.826	0.0110201	1	1.119	Prupe.1G026800_v2.0.a1	Prupe.1G026800	hypothetical protein PRUPE_1G026800	--	GO:0005634,GO:0005737,GO:0005773,GO:0006508,GO:0009507,GO:0051289,GO:0070009	nucleus|cytoplasm|vacuole|proteolysis|chloroplast|protein homotetramerization|serine-type aminopeptidase activity	--	--	--
Prupe.1G026800	1.7131e-05	0.0792573	0.826	0.858	0.352163	2	0.963	Prupe.1G026800_v2.0.a1	Prupe.1G026800	hypothetical protein PRUPE_1G026800	--	GO:0005634,GO:0005737,GO:0005773,GO:0006508,GO:0009507,GO:0051289,GO:0070009	nucleus|cytoplasm|vacuole|proteolysis|chloroplast|protein homotetramerization|serine-type aminopeptidase activity	--	--	--
Prupe.1G026900	3.23418e-06	0.0662054	0.35	0.239	0.0664851	3	1.464	Prupe.1G026900_v2.0.a1	Prupe.1G026900	hypothetical protein PRUPE_1G026900	--	GO:0006979,GO:0009507,GO:0009535,GO:0016021,GO:0031969	response to oxidative stress|chloroplast|chloroplast thylakoid membrane|integral component of membrane|chloroplast membrane	--	--	--
Prupe.1G026900	6.13865e-11	0.226965	0.473	0.232	1.26192e-06	5	2.039	Prupe.1G026900_v2.0.a1	Prupe.1G026900	hypothetical protein PRUPE_1G026900	--	GO:0006979,GO:0009507,GO:0009535,GO:0016021,GO:0031969	response to oxidative stress|chloroplast|chloroplast thylakoid membrane|integral component of membrane|chloroplast membrane	--	--	--
Prupe.1G027000	3.01572e-07	0.0851442	0.167	0.067	0.00619941	5	2.493	Prupe.1G027000_v2.0.a1	Prupe.1G027000	hypothetical protein PRUPE_1G027000	--	GO:0002237,GO:0004713,GO:0005524,GO:0005775,GO:0005886,GO:0006486,GO:0006952,GO:0009877,GO:0016021,GO:1900150,GO:1902290	response to molecule of bacterial origin|protein tyrosine kinase activity|ATP binding|vacuolar lumen|plasma membrane|protein glycosylation|defense response|nodulation|integral component of membrane|regulation of defense response to fungus|positive regulation of defense response to oomycetes	--	--	--
Prupe.1G027100	1.2038e-12	0.325911	0.623	0.433	2.47466e-08	6	1.439	Prupe.1G027100_v2.0.a1	Prupe.1G027100	hypothetical protein PRUPE_1G027100	--	GO:0009507,GO:0009941,GO:0016021	chloroplast|chloroplast envelope|integral component of membrane	--	--	--
Prupe.1G027100	1.14418e-32	0.205608	0.901	0.419	2.3521e-28	7	2.15	Prupe.1G027100_v2.0.a1	Prupe.1G027100	hypothetical protein PRUPE_1G027100	--	GO:0009507,GO:0009941,GO:0016021	chloroplast|chloroplast envelope|integral component of membrane	--	--	--
Prupe.1G027300	8.61665e-08	0.240749	0.658	0.577	0.00177132	6	1.14	Prupe.1G027300_v2.0.a1	Prupe.1G027300	alpha-mannosidase I MNS4 isoform X1	--	GO:0004559,GO:0004571,GO:0005509,GO:0005783,GO:0005789,GO:0006486,GO:0016021,GO:0030433	alpha-mannosidase activity|mannosyl-oligosaccharide 1,2-alpha-mannosidase activity|calcium ion binding|endoplasmic reticulum|endoplasmic reticulum membrane|protein glycosylation|integral component of membrane|ubiquitin-dependent ERAD pathway	--	--	MNS4
Prupe.1G027300	1.41389e-23	0.131794	0.946	0.56	2.90652e-19	7	1.689	Prupe.1G027300_v2.0.a1	Prupe.1G027300	alpha-mannosidase I MNS4 isoform X1	--	GO:0004559,GO:0004571,GO:0005509,GO:0005783,GO:0005789,GO:0006486,GO:0016021,GO:0030433	alpha-mannosidase activity|mannosyl-oligosaccharide 1,2-alpha-mannosidase activity|calcium ion binding|endoplasmic reticulum|endoplasmic reticulum membrane|protein glycosylation|integral component of membrane|ubiquitin-dependent ERAD pathway	--	--	MNS4
Prupe.1G027400	0.00868674	0.0861276	0.164	0.08	1	6	2.05	Prupe.1G027400_v2.0.a1	Prupe.1G027400	pentatricopeptide repeat-containing protein At4g02750	--	--	--	--	--	--
Prupe.1G027500	2.00529e-22	0.278203	0.43	0.162	4.12228e-18	3	2.654	Prupe.1G027500_v2.0.a1	Prupe.1G027500	auxin-induced protein IAA4	--	GO:0005634,GO:0006355,GO:0009734	nucleus|regulation of transcription, DNA-templated|auxin-activated signaling pathway	--	--	--
Prupe.1G027500	2.50209e-09	0.24502	0.31	0.196	5.14354e-05	4	1.582	Prupe.1G027500_v2.0.a1	Prupe.1G027500	auxin-induced protein IAA4	--	GO:0005634,GO:0006355,GO:0009734	nucleus|regulation of transcription, DNA-templated|auxin-activated signaling pathway	--	--	--
Prupe.1G027700	0.000353419	0.0131807	0.907	0.843	1	1	1.076	Prupe.1G027700_v2.0.a1	Prupe.1G027700	hypothetical protein PRUPE_1G027700	--	--	--	--	--	--
Prupe.1G027700	3.81946e-08	0.0109118	0.796	0.876	0.000785166	2	0.909	Prupe.1G027700_v2.0.a1	Prupe.1G027700	hypothetical protein PRUPE_1G027700	--	--	--	--	--	--
Prupe.1G027700	1.33737e-06	0.167415	0.862	0.86	0.0274923	5	1.002	Prupe.1G027700_v2.0.a1	Prupe.1G027700	hypothetical protein PRUPE_1G027700	--	--	--	--	--	--
Prupe.1G027700	0.00102075	0.0772992	0.801	0.865	1	6	0.926	Prupe.1G027700_v2.0.a1	Prupe.1G027700	hypothetical protein PRUPE_1G027700	--	--	--	--	--	--
Prupe.1G027800	4.51196e-19	0.276181	0.728	0.514	9.27524e-15	1	1.416	Prupe.1G027800_v2.0.a1	Prupe.1G027800	hypothetical protein PRUPE_1G027800	--	GO:0005886,GO:0009555,GO:0015095,GO:0015693,GO:0016021	plasma membrane|pollen development|magnesium ion transmembrane transporter activity|magnesium ion transport|integral component of membrane	--	--	--
Prupe.1G027800	5.11416e-07	0.0585007	0.533	0.578	0.0105132	2	0.922	Prupe.1G027800_v2.0.a1	Prupe.1G027800	hypothetical protein PRUPE_1G027800	--	GO:0005886,GO:0009555,GO:0015095,GO:0015693,GO:0016021	plasma membrane|pollen development|magnesium ion transmembrane transporter activity|magnesium ion transport|integral component of membrane	--	--	--
Prupe.1G027800	4.38484e-25	0.0881525	0.928	0.546	9.01392e-21	7	1.7	Prupe.1G027800_v2.0.a1	Prupe.1G027800	hypothetical protein PRUPE_1G027800	--	GO:0005886,GO:0009555,GO:0015095,GO:0015693,GO:0016021	plasma membrane|pollen development|magnesium ion transmembrane transporter activity|magnesium ion transport|integral component of membrane	--	--	--
Prupe.1G027900	0.00416904	0.0384793	0.486	0.412	1	3	1.18	Prupe.1G027900_v2.0.a1	Prupe.1G027900	protein transport protein SEC23	--	GO:0000139,GO:0003400,GO:0005096,GO:0005783,GO:0005789,GO:0006886,GO:0007030,GO:0008270,GO:0008360,GO:0016236,GO:0030127,GO:0090110	Golgi membrane|regulation of COPII vesicle coating|GTPase activator activity|endoplasmic reticulum|endoplasmic reticulum membrane|intracellular protein transport|Golgi organization|zinc ion binding|regulation of cell shape|macroautophagy|COPII vesicle coat|cargo loading into COPII-coated vesicle	--	--	--
Prupe.1G028100	0.00065113	0.147815	0.5	0.447	1	4	1.119	Prupe.1G028100_v2.0.a1	Prupe.1G028100	hypothetical protein PRUPE_1G028100	--	GO:0005737,GO:0005783,GO:0010008,GO:0016021,GO:0016192,GO:0046739	cytoplasm|endoplasmic reticulum|endosome membrane|integral component of membrane|vesicle-mediated transport|transport of virus in multicellular host	--	--	--
Prupe.1G028100	0.000501227	0.00815469	0.532	0.443	1	5	1.201	Prupe.1G028100_v2.0.a1	Prupe.1G028100	hypothetical protein PRUPE_1G028100	--	GO:0005737,GO:0005783,GO:0010008,GO:0016021,GO:0016192,GO:0046739	cytoplasm|endoplasmic reticulum|endosome membrane|integral component of membrane|vesicle-mediated transport|transport of virus in multicellular host	--	--	--
Prupe.1G028100	0.00662572	0.160359	0.589	0.441	1	6	1.336	Prupe.1G028100_v2.0.a1	Prupe.1G028100	hypothetical protein PRUPE_1G028100	--	GO:0005737,GO:0005783,GO:0010008,GO:0016021,GO:0016192,GO:0046739	cytoplasm|endoplasmic reticulum|endosome membrane|integral component of membrane|vesicle-mediated transport|transport of virus in multicellular host	--	--	--
Prupe.1G028100	5.23654e-19	0.080343	0.748	0.434	1.07647e-14	7	1.724	Prupe.1G028100_v2.0.a1	Prupe.1G028100	hypothetical protein PRUPE_1G028100	--	GO:0005737,GO:0005783,GO:0010008,GO:0016021,GO:0016192,GO:0046739	cytoplasm|endoplasmic reticulum|endosome membrane|integral component of membrane|vesicle-mediated transport|transport of virus in multicellular host	--	--	--
Prupe.1G028400	1.23083e-138	1.70493	0.925	0.402	2.53023e-134	6	2.301	Prupe.1G028400_v2.0.a1	Prupe.1G028400	protein SIEVE ELEMENT OCCLUSION B	--	GO:0010088,GO:0042803,GO:0043621	phloem development|protein homodimerization activity|protein self-association	--	--	--
Prupe.1G028500	0.000187296	0.142296	0.778	0.646	1	4	1.204	Prupe.1G028500_v2.0.a1	Prupe.1G028500	protein SIEVE ELEMENT OCCLUSION B	--	GO:0010088,GO:0042803,GO:0043621	phloem development|protein homodimerization activity|protein self-association	--	--	--
Prupe.1G028500	3.61437e-127	1.76295	0.979	0.634	7.43007e-123	6	1.544	Prupe.1G028500_v2.0.a1	Prupe.1G028500	protein SIEVE ELEMENT OCCLUSION B	--	GO:0010088,GO:0042803,GO:0043621	phloem development|protein homodimerization activity|protein self-association	--	--	--
Prupe.1G028800	1.39582e-17	0.248927	0.229	0.058	2.8694e-13	3	3.948	Prupe.1G028800_v2.0.a1	Prupe.1G028800	hypothetical protein PRUPE_1G028800	--	GO:0010088,GO:0042803,GO:0043621	phloem development|protein homodimerization activity|protein self-association	--	--	--
Prupe.1G029900	0.000854149	0.0532572	0.082	0.026	1	6	3.154	Prupe.1G029900_v2.0.a1	Prupe.1G029900	DNA-directed RNA polymerase V subunit 7 isoform X1	--	GO:0000419,GO:0003697,GO:0003727,GO:0003899,GO:0006351	RNA polymerase V complex|single-stranded DNA binding|single-stranded RNA binding|DNA-directed 5'-3' RNA polymerase activity|transcription, DNA-templated	--	--	--
Prupe.1G030000	0.00747713	0.0272705	0.992	0.967	1	1	1.026	Prupe.1G030000_v2.0.a1	Prupe.1G030000	DNA-directed RNA polymerase V subunit 7	--	GO:0000419,GO:0003697,GO:0003727,GO:0003899,GO:0006351	RNA polymerase V complex|single-stranded DNA binding|single-stranded RNA binding|DNA-directed 5'-3' RNA polymerase activity|transcription, DNA-templated	--	--	--
Prupe.1G030000	5.47973e-05	0.124046	0.983	0.971	1	2	1.012	Prupe.1G030000_v2.0.a1	Prupe.1G030000	DNA-directed RNA polymerase V subunit 7	--	GO:0000419,GO:0003697,GO:0003727,GO:0003899,GO:0006351	RNA polymerase V complex|single-stranded DNA binding|single-stranded RNA binding|DNA-directed 5'-3' RNA polymerase activity|transcription, DNA-templated	--	--	--
Prupe.1G030000	0.000192607	0.164112	0.993	0.972	1	6	1.022	Prupe.1G030000_v2.0.a1	Prupe.1G030000	DNA-directed RNA polymerase V subunit 7	--	GO:0000419,GO:0003697,GO:0003727,GO:0003899,GO:0006351	RNA polymerase V complex|single-stranded DNA binding|single-stranded RNA binding|DNA-directed 5'-3' RNA polymerase activity|transcription, DNA-templated	--	--	--
Prupe.1G030200	1.52322e-05	0.0382734	0.315	0.217	0.313128	5	1.452	Prupe.1G030200_v2.0.a1	Prupe.1G030200	hypothetical protein PRUPE_1G030200	--	GO:0000419,GO:0003697,GO:0003727,GO:0003899,GO:0006351	RNA polymerase V complex|single-stranded DNA binding|single-stranded RNA binding|DNA-directed 5'-3' RNA polymerase activity|transcription, DNA-templated	--	--	--
Prupe.1G030300	0.00190652	0.0639351	0.586	0.466	1	5	1.258	Prupe.1G030300_v2.0.a1	Prupe.1G030300	CRM-domain containing factor CFM3A, chloroplastic/mitochondrial	--	GO:0000373,GO:0003723,GO:0005739,GO:0006397,GO:0009507,GO:0048316	Group II intron splicing|RNA binding|mitochondrion|mRNA processing|chloroplast|seed development	--	--	CFM3B
Prupe.1G030300	1.83573e-26	0.267129	0.883	0.453	3.77371e-22	7	1.949	Prupe.1G030300_v2.0.a1	Prupe.1G030300	CRM-domain containing factor CFM3A, chloroplastic/mitochondrial	--	GO:0000373,GO:0003723,GO:0005739,GO:0006397,GO:0009507,GO:0048316	Group II intron splicing|RNA binding|mitochondrion|mRNA processing|chloroplast|seed development	--	--	CFM3B
Prupe.1G030500	3.25022e-07	0.0775399	0.06	0.004	0.00668147	4	15	Prupe.1G030500_v2.0.a1	Prupe.1G030500	hypothetical protein PRUPE_1G030500	bHLH	GO:0003677,GO:0003700,GO:0005634,GO:0006355,GO:0046983	DNA binding|DNA-binding transcription factor activity|nucleus|regulation of transcription, DNA-templated|protein dimerization activity	--	--	--
Prupe.1G030600	3.45127e-15	0.145637	1	1	7.09477e-11	2	1	Prupe.1G030600_v2.0.a1	Prupe.1G030600	PREDICTED: 40S ribosomal protein S15-4-like	--	GO:0000028,GO:0003723,GO:0003735,GO:0005774,GO:0005829,GO:0005886,GO:0006412,GO:0009506,GO:0022626,GO:0022627,GO:0042788	ribosomal small subunit assembly|RNA binding|structural constituent of ribosome|vacuolar membrane|cytosol|plasma membrane|translation|plasmodesma|cytosolic ribosome|cytosolic small ribosomal subunit|polysomal ribosome	--	--	--
Prupe.1G030600	0.00205666	0.0652503	1	1	1	4	1	Prupe.1G030600_v2.0.a1	Prupe.1G030600	PREDICTED: 40S ribosomal protein S15-4-like	--	GO:0000028,GO:0003723,GO:0003735,GO:0005774,GO:0005829,GO:0005886,GO:0006412,GO:0009506,GO:0022626,GO:0022627,GO:0042788	ribosomal small subunit assembly|RNA binding|structural constituent of ribosome|vacuolar membrane|cytosol|plasma membrane|translation|plasmodesma|cytosolic ribosome|cytosolic small ribosomal subunit|polysomal ribosome	--	--	--
Prupe.1G030700	5.29274e-48	0.471553	0.926	0.744	1.08803e-43	1	1.245	Prupe.1G030700_v2.0.a1	Prupe.1G030700	uncharacterized protein LOC18791951	--	--	--	--	--	--
Prupe.1G030700	1.79335e-05	0.0930259	0.831	0.781	0.368659	2	1.064	Prupe.1G030700_v2.0.a1	Prupe.1G030700	uncharacterized protein LOC18791951	--	--	--	--	--	--
Prupe.1G030700	4.23583e-14	0.174287	0.991	0.778	8.7076e-10	7	1.274	Prupe.1G030700_v2.0.a1	Prupe.1G030700	uncharacterized protein LOC18791951	--	--	--	--	--	--
Prupe.1G030800	0.000693202	0.0880804	0.39	0.282	1	3	1.383	Prupe.1G030800_v2.0.a1	Prupe.1G030800	hypothetical protein PRUPE_1G030800	--	--	--	--	--	--
Prupe.1G030800	0.000127928	0.121978	0.433	0.285	1	5	1.519	Prupe.1G030800_v2.0.a1	Prupe.1G030800	hypothetical protein PRUPE_1G030800	--	--	--	--	--	--
Prupe.1G030800	0.00153194	0.189352	0.438	0.289	1	6	1.516	Prupe.1G030800_v2.0.a1	Prupe.1G030800	hypothetical protein PRUPE_1G030800	--	--	--	--	--	--
Prupe.1G030800	3.49494e-07	0.138426	0.495	0.289	0.00718454	7	1.713	Prupe.1G030800_v2.0.a1	Prupe.1G030800	hypothetical protein PRUPE_1G030800	--	--	--	--	--	--
Prupe.1G031100	7.08205e-08	0.0241155	0.914	0.816	0.00145586	1	1.12	Prupe.1G031100_v2.0.a1	Prupe.1G031100	hypothetical protein PRUPE_1G031100	--	GO:0008017,GO:0009826,GO:0043622,GO:0051511,GO:0055028	microtubule binding|unidimensional cell growth|cortical microtubule organization|negative regulation of unidimensional cell growth|cortical microtubule	--	--	--
Prupe.1G031100	2.07864e-13	0.286371	0.863	0.84	4.27306e-09	6	1.027	Prupe.1G031100_v2.0.a1	Prupe.1G031100	hypothetical protein PRUPE_1G031100	--	GO:0008017,GO:0009826,GO:0043622,GO:0051511,GO:0055028	microtubule binding|unidimensional cell growth|cortical microtubule organization|negative regulation of unidimensional cell growth|cortical microtubule	--	--	--
Prupe.1G031400	0.000128684	0.0625413	0.947	0.891	1	1	1.063	Prupe.1G031400_v2.0.a1	Prupe.1G031400	ureidoglycolate hydrolase	--	GO:0000256,GO:0004848,GO:0005783,GO:0006145,GO:0010136,GO:0030145	allantoin catabolic process|ureidoglycolate hydrolase activity|endoplasmic reticulum|purine nucleobase catabolic process|ureide catabolic process|manganese ion binding	--	--	--
Prupe.1G031400	3.66911e-07	0.158697	1	0.9	0.00754258	7	1.111	Prupe.1G031400_v2.0.a1	Prupe.1G031400	ureidoglycolate hydrolase	--	GO:0000256,GO:0004848,GO:0005783,GO:0006145,GO:0010136,GO:0030145	allantoin catabolic process|ureidoglycolate hydrolase activity|endoplasmic reticulum|purine nucleobase catabolic process|ureide catabolic process|manganese ion binding	--	--	--
Prupe.1G031500	1.82465e-05	0.0565236	0.449	0.338	0.375093	3	1.328	Prupe.1G031500_v2.0.a1	Prupe.1G031500	DNA repair protein XRCC4 isoform X1	--	GO:0003677,GO:0005524,GO:0005634,GO:0006303,GO:0006310	DNA binding|ATP binding|nucleus|double-strand break repair via nonhomologous end joining|DNA recombination	ko03450	Non-homologous end-joining	--
Prupe.1G031500	0.000360107	0.145436	0.493	0.34	1	5	1.45	Prupe.1G031500_v2.0.a1	Prupe.1G031500	DNA repair protein XRCC4 isoform X1	--	GO:0003677,GO:0005524,GO:0005634,GO:0006303,GO:0006310	DNA binding|ATP binding|nucleus|double-strand break repair via nonhomologous end joining|DNA recombination	ko03450	Non-homologous end-joining	--
Prupe.1G031500	0.00116136	0.141214	0.5	0.345	1	6	1.449	Prupe.1G031500_v2.0.a1	Prupe.1G031500	DNA repair protein XRCC4 isoform X1	--	GO:0003677,GO:0005524,GO:0005634,GO:0006303,GO:0006310	DNA binding|ATP binding|nucleus|double-strand break repair via nonhomologous end joining|DNA recombination	ko03450	Non-homologous end-joining	--
Prupe.1G031700	0.000192145	0.183024	0.798	0.685	1	5	1.165	Prupe.1G031700_v2.0.a1	Prupe.1G031700	CWF19-like protein 2 isoform X1	--	GO:0005681,GO:0005684,GO:0045292,GO:0071014	spliceosomal complex|U2-type spliceosomal complex|mRNA cis splicing, via spliceosome|post-mRNA release spliceosomal complex	--	--	--
Prupe.1G031700	1.54126e-18	0.00584312	0.928	0.683	3.16838e-14	7	1.359	Prupe.1G031700_v2.0.a1	Prupe.1G031700	CWF19-like protein 2 isoform X1	--	GO:0005681,GO:0005684,GO:0045292,GO:0071014	spliceosomal complex|U2-type spliceosomal complex|mRNA cis splicing, via spliceosome|post-mRNA release spliceosomal complex	--	--	--
Prupe.1G032100	2.41065e-19	0.262946	0.229	0.055	4.95557e-15	2	4.164	Prupe.1G032100_v2.0.a1	Prupe.1G032100	hypothetical protein PRUPE_1G032100	--	GO:0004867,GO:0009611	serine-type endopeptidase inhibitor activity|response to wounding	--	--	--
Prupe.1G032600	0.00534491	0.120228	0.376	0.287	1	2	1.31	Prupe.1G032600_v2.0.a1	Prupe.1G032600	hypothetical protein PRUPE_1G032600	--	--	--	--	--	--
Prupe.1G032600	0.00706208	0.0467368	0.379	0.295	1	5	1.285	Prupe.1G032600_v2.0.a1	Prupe.1G032600	hypothetical protein PRUPE_1G032600	--	--	--	--	--	--
Prupe.1G032600	0.000145932	0.172004	0.473	0.29	1	6	1.631	Prupe.1G032600_v2.0.a1	Prupe.1G032600	hypothetical protein PRUPE_1G032600	--	--	--	--	--	--
Prupe.1G033500	0.000209884	0.141043	0.219	0.091	1	6	2.407	Prupe.1G033500_v2.0.a1	Prupe.1G033500	hypothetical protein PRUPE_1G033500	--	--	--	--	--	--
Prupe.1G033600	2.11771e-05	0.0352184	0.138	0.079	0.435338	5	1.747	Prupe.1G033600_v2.0.a1	Prupe.1G033600	hypothetical protein PRUPE_1G033600	--	--	--	--	--	--
Prupe.1G033600	3.64516e-08	0.156396	0.233	0.073	0.000749335	6	3.192	Prupe.1G033600_v2.0.a1	Prupe.1G033600	hypothetical protein PRUPE_1G033600	--	--	--	--	--	--
Prupe.1G034100	1.01348e-20	0.279535	0.226	0.017	2.08341e-16	6	13.294	Prupe.1G034100_v2.0.a1	Prupe.1G034100	hypothetical protein PRUPE_1G034100	C2H2	GO:0003677,GO:0003700,GO:0005634,GO:0008361,GO:0009755,GO:0009908,GO:0010093,GO:0030154,GO:0042127,GO:0046872,GO:0090691	DNA binding|DNA-binding transcription factor activity|nucleus|regulation of cell size|hormone-mediated signaling pathway|flower development|specification of floral organ identity|cell differentiation|regulation of cell proliferation|metal ion binding|formation of plant organ boundary	--	--	--
Prupe.1G034300	5.80747e-23	0.373948	0.894	0.791	1.19384e-18	4	1.13	Prupe.1G034300_v2.0.a1	Prupe.1G034300	hypothetical protein PRUPE_1G034300	--	GO:0000155,GO:0004674,GO:0005524,GO:0005783,GO:0005789,GO:0010105,GO:0016021,GO:0038199,GO:0046872,GO:0051740	phosphorelay sensor kinase activity|protein serine/threonine kinase activity|ATP binding|endoplasmic reticulum|endoplasmic reticulum membrane|negative regulation of ethylene-activated signaling pathway|integral component of membrane|ethylene receptor activity|metal ion binding|ethylene binding	--	--	--
Prupe.1G034300	1.6212e-05	0.204746	0.856	0.799	0.33327	6	1.071	Prupe.1G034300_v2.0.a1	Prupe.1G034300	hypothetical protein PRUPE_1G034300	--	GO:0000155,GO:0004674,GO:0005524,GO:0005783,GO:0005789,GO:0010105,GO:0016021,GO:0038199,GO:0046872,GO:0051740	phosphorelay sensor kinase activity|protein serine/threonine kinase activity|ATP binding|endoplasmic reticulum|endoplasmic reticulum membrane|negative regulation of ethylene-activated signaling pathway|integral component of membrane|ethylene receptor activity|metal ion binding|ethylene binding	--	--	--
Prupe.1G034500	3.60938e-06	0.0975058	0.236	0.119	0.0741979	5	1.983	Prupe.1G034500_v2.0.a1	Prupe.1G034500	hypothetical protein PRUPE_1G034500	--	GO:0000139,GO:0005634,GO:0005789,GO:0005886,GO:0015031,GO:0016021,GO:0016192	Golgi membrane|nucleus|endoplasmic reticulum membrane|plasma membrane|protein transport|integral component of membrane|vesicle-mediated transport	ko04130	SNARE interactions in vesicular transport	--
Prupe.1G034500	0.00438972	0.0573906	0.205	0.126	1	6	1.627	Prupe.1G034500_v2.0.a1	Prupe.1G034500	hypothetical protein PRUPE_1G034500	--	GO:0000139,GO:0005634,GO:0005789,GO:0005886,GO:0015031,GO:0016021,GO:0016192	Golgi membrane|nucleus|endoplasmic reticulum membrane|plasma membrane|protein transport|integral component of membrane|vesicle-mediated transport	ko04130	SNARE interactions in vesicular transport	--
Prupe.1G034600	8.07628e-05	0.0507581	0.271	0.177	1	5	1.531	Prupe.1G034600_v2.0.a1	Prupe.1G034600	hypothetical protein PRUPE_1G034600	--	--	--	--	--	--
Prupe.1G034600	0.00324716	0.0855533	0.288	0.179	1	6	1.609	Prupe.1G034600_v2.0.a1	Prupe.1G034600	hypothetical protein PRUPE_1G034600	--	--	--	--	--	--
Prupe.1G034700	7.05379e-08	0.0594576	0.299	0.324	0.00145005	1	0.923	Prupe.1G034700_v2.0.a1	Prupe.1G034700	hypothetical protein PRUPE_1G034700	--	GO:0005634,GO:0005737,GO:0009507	nucleus|cytoplasm|chloroplast	--	--	--
Prupe.1G034700	0.000553758	0.0240661	0.29	0.324	1	2	0.895	Prupe.1G034700_v2.0.a1	Prupe.1G034700	hypothetical protein PRUPE_1G034700	--	GO:0005634,GO:0005737,GO:0009507	nucleus|cytoplasm|chloroplast	--	--	--
Prupe.1G034700	1.88024e-41	0.32103	0.856	0.283	3.86521e-37	7	3.025	Prupe.1G034700_v2.0.a1	Prupe.1G034700	hypothetical protein PRUPE_1G034700	--	GO:0005634,GO:0005737,GO:0009507	nucleus|cytoplasm|chloroplast	--	--	--
Prupe.1G034800	9.8903e-13	0.239783	0.384	0.152	2.03315e-08	5	2.526	Prupe.1G034800_v2.0.a1	Prupe.1G034800	hypothetical protein PRUPE_1G034800	--	GO:0003676,GO:0004386,GO:0005524,GO:0005634,GO:0006281,GO:0006325,GO:0008270,GO:0009941	nucleic acid binding|helicase activity|ATP binding|nucleus|DNA repair|chromatin organization|zinc ion binding|chloroplast envelope	--	--	RAD5B
Prupe.1G034800	9.22701e-25	0.512441	0.493	0.151	1.8968e-20	6	3.265	Prupe.1G034800_v2.0.a1	Prupe.1G034800	hypothetical protein PRUPE_1G034800	--	GO:0003676,GO:0004386,GO:0005524,GO:0005634,GO:0006281,GO:0006325,GO:0008270,GO:0009941	nucleic acid binding|helicase activity|ATP binding|nucleus|DNA repair|chromatin organization|zinc ion binding|chloroplast envelope	--	--	RAD5B
Prupe.1G034900	2.44645e-06	0.157903	0.505	0.344	0.0502917	3	1.468	Prupe.1G034900_v2.0.a1	Prupe.1G034900	enoyl-CoA delta isomerase 2, peroxisomal	--	GO:0004165,GO:0004300,GO:0005777,GO:0006635,GO:0009062,GO:0048767,GO:0080024,GO:0080026	dodecenoyl-CoA delta-isomerase activity|enoyl-CoA hydratase activity|peroxisome|fatty acid beta-oxidation|fatty acid catabolic process|root hair elongation|indolebutyric acid metabolic process|response to indolebutyric acid	--	--	--
Prupe.1G034900	0.000636061	0.0637536	0.478	0.359	1	5	1.331	Prupe.1G034900_v2.0.a1	Prupe.1G034900	enoyl-CoA delta isomerase 2, peroxisomal	--	GO:0004165,GO:0004300,GO:0005777,GO:0006635,GO:0009062,GO:0048767,GO:0080024,GO:0080026	dodecenoyl-CoA delta-isomerase activity|enoyl-CoA hydratase activity|peroxisome|fatty acid beta-oxidation|fatty acid catabolic process|root hair elongation|indolebutyric acid metabolic process|response to indolebutyric acid	--	--	--
Prupe.1G035000	4.99182e-08	0.234196	0.685	0.472	0.00102617	5	1.451	Prupe.1G035000_v2.0.a1	Prupe.1G035000	actin-related protein 9	--	GO:0006338,GO:0031011	chromatin remodeling|Ino80 complex	--	--	--
Prupe.1G035000	0.000680406	0.203885	0.644	0.482	1	6	1.336	Prupe.1G035000_v2.0.a1	Prupe.1G035000	actin-related protein 9	--	GO:0006338,GO:0031011	chromatin remodeling|Ino80 complex	--	--	--
Prupe.1G035000	2.27561e-15	0.0778524	0.766	0.478	4.67797e-11	7	1.603	Prupe.1G035000_v2.0.a1	Prupe.1G035000	actin-related protein 9	--	GO:0006338,GO:0031011	chromatin remodeling|Ino80 complex	--	--	--
Prupe.1G035100	0.00138247	0.0232892	0.989	0.954	1	1	1.037	Prupe.1G035100_v2.0.a1	Prupe.1G035100	uncharacterized protein LOC18792000	--	--	--	--	--	--
Prupe.1G035100	2.71553e-27	0.397284	0.995	0.959	5.58231e-23	4	1.038	Prupe.1G035100_v2.0.a1	Prupe.1G035100	uncharacterized protein LOC18792000	--	--	--	--	--	--
Prupe.1G035200	5.9899e-05	0.0989575	0.823	0.844	1	5	0.975	Prupe.1G035200_v2.0.a1	Prupe.1G035200	uncharacterized protein LOC18792339	--	--	--	--	--	--
Prupe.1G035200	3.21124e-13	0.310774	0.932	0.834	6.60135e-09	6	1.118	Prupe.1G035200_v2.0.a1	Prupe.1G035200	uncharacterized protein LOC18792339	--	--	--	--	--	--
Prupe.1G035200	2.17237e-09	0.0517398	1	0.832	4.46574e-05	7	1.202	Prupe.1G035200_v2.0.a1	Prupe.1G035200	uncharacterized protein LOC18792339	--	--	--	--	--	--
Prupe.1G035400	0.000253005	0.025195	0.528	0.582	1	1	0.907	Prupe.1G035400_v2.0.a1	Prupe.1G035400	hypothetical protein PRUPE_1G035400	--	GO:0005634,GO:0005680,GO:0005819,GO:0006511,GO:0007049,GO:0009561,GO:0016567,GO:0031625,GO:0051301	nucleus|anaphase-promoting complex|spindle|ubiquitin-dependent protein catabolic process|cell cycle|megagametogenesis|protein ubiquitination|ubiquitin protein ligase binding|cell division	--	--	--
Prupe.1G035400	0.000574928	0.176014	0.67	0.555	1	5	1.207	Prupe.1G035400_v2.0.a1	Prupe.1G035400	hypothetical protein PRUPE_1G035400	--	GO:0005634,GO:0005680,GO:0005819,GO:0006511,GO:0007049,GO:0009561,GO:0016567,GO:0031625,GO:0051301	nucleus|anaphase-promoting complex|spindle|ubiquitin-dependent protein catabolic process|cell cycle|megagametogenesis|protein ubiquitination|ubiquitin protein ligase binding|cell division	--	--	--
Prupe.1G035400	0.00740442	0.149669	0.671	0.559	1	6	1.2	Prupe.1G035400_v2.0.a1	Prupe.1G035400	hypothetical protein PRUPE_1G035400	--	GO:0005634,GO:0005680,GO:0005819,GO:0006511,GO:0007049,GO:0009561,GO:0016567,GO:0031625,GO:0051301	nucleus|anaphase-promoting complex|spindle|ubiquitin-dependent protein catabolic process|cell cycle|megagametogenesis|protein ubiquitination|ubiquitin protein ligase binding|cell division	--	--	--
Prupe.1G035400	2.49433e-27	0.0043831	0.883	0.548	5.1276e-23	7	1.611	Prupe.1G035400_v2.0.a1	Prupe.1G035400	hypothetical protein PRUPE_1G035400	--	GO:0005634,GO:0005680,GO:0005819,GO:0006511,GO:0007049,GO:0009561,GO:0016567,GO:0031625,GO:0051301	nucleus|anaphase-promoting complex|spindle|ubiquitin-dependent protein catabolic process|cell cycle|megagametogenesis|protein ubiquitination|ubiquitin protein ligase binding|cell division	--	--	--
Prupe.1G036700	0.003074	0.0361384	0.053	0.038	1	1	1.395	Prupe.1G036700_v2.0.a1	Prupe.1G036700	hypothetical protein PRUPE_1G036700	--	GO:0016491,GO:0046872	oxidoreductase activity|metal ion binding	--	--	--
Prupe.1G036700	0.00250067	0.00756477	0.06	0.04	1	4	1.5	Prupe.1G036700_v2.0.a1	Prupe.1G036700	hypothetical protein PRUPE_1G036700	--	GO:0016491,GO:0046872	oxidoreductase activity|metal ion binding	--	--	--
Prupe.1G036900	1.14746e-09	0.207442	0.419	0.203	2.35883e-05	5	2.064	Prupe.1G036900_v2.0.a1	Prupe.1G036900	hypothetical protein PRUPE_1G036900	--	GO:0016491,GO:0046872	oxidoreductase activity|metal ion binding	--	--	--
Prupe.1G037000	0.000140059	0.0796345	0.596	0.454	1	5	1.313	Prupe.1G037000_v2.0.a1	Prupe.1G037000	hypothetical protein PRUPE_1G037000	--	GO:0016491,GO:0046872	oxidoreductase activity|metal ion binding	--	--	--
Prupe.1G037000	4.31351e-11	0.361238	0.705	0.45	8.86728e-07	6	1.567	Prupe.1G037000_v2.0.a1	Prupe.1G037000	hypothetical protein PRUPE_1G037000	--	GO:0016491,GO:0046872	oxidoreductase activity|metal ion binding	--	--	--
Prupe.1G037100	0.000146364	0.0024745	0.084	0.109	1	1	0.771	Prupe.1G037100_v2.0.a1	Prupe.1G037100	hypothetical protein PRUPE_1G037100	--	GO:0005886,GO:0016021	plasma membrane|integral component of membrane	--	--	--
Prupe.1G037100	0.000223503	0.0183706	0.136	0.095	1	3	1.432	Prupe.1G037100_v2.0.a1	Prupe.1G037100	hypothetical protein PRUPE_1G037100	--	GO:0005886,GO:0016021	plasma membrane|integral component of membrane	--	--	--
Prupe.1G037100	0.00019634	0.00806586	0.144	0.099	1	6	1.455	Prupe.1G037100_v2.0.a1	Prupe.1G037100	hypothetical protein PRUPE_1G037100	--	GO:0005886,GO:0016021	plasma membrane|integral component of membrane	--	--	--
Prupe.1G037200	1.67876e-06	0.0980828	0.103	0.014	0.0345103	6	7.357	Prupe.1G037200_v2.0.a1	Prupe.1G037200	hypothetical protein PRUPE_1G037200	--	GO:0005886,GO:0016021,GO:0022857	plasma membrane|integral component of membrane|transmembrane transporter activity	--	--	--
Prupe.1G037400	1.33e-05	0.0141934	1	0.901	0.273409	7	1.11	Prupe.1G037400_v2.0.a1	Prupe.1G037400	transcription factor bHLH104	bHLH	GO:0003677,GO:0003700,GO:0005634,GO:0006355,GO:0046983,GO:0071333	DNA binding|DNA-binding transcription factor activity|nucleus|regulation of transcription, DNA-templated|protein dimerization activity|cellular response to glucose stimulus	--	--	--
Prupe.1G037500	0.000349972	0.117179	0.762	0.686	1	1	1.111	Prupe.1G037500_v2.0.a1	Prupe.1G037500	electron transfer flavoprotein subunit beta, mitochondrial	--	GO:0005739,GO:0005759,GO:0005829,GO:0006552,GO:0009055,GO:0015996	mitochondrion|mitochondrial matrix|cytosol|leucine catabolic process|electron transfer activity|chlorophyll catabolic process	--	--	--
Prupe.1G037500	3.14938e-24	0.0159838	0.991	0.687	6.47418e-20	7	1.443	Prupe.1G037500_v2.0.a1	Prupe.1G037500	electron transfer flavoprotein subunit beta, mitochondrial	--	GO:0005739,GO:0005759,GO:0005829,GO:0006552,GO:0009055,GO:0015996	mitochondrion|mitochondrial matrix|cytosol|leucine catabolic process|electron transfer activity|chlorophyll catabolic process	--	--	--
Prupe.1G037900	4.81177e-06	0.0622712	0.069	0.01	0.0989155	4	6.9	Prupe.1G037900_v2.0.a1	Prupe.1G037900	ethylene-responsive transcription factor 1B	AP2/ERF-ERF	GO:0003677,GO:0003700,GO:0005634,GO:0006952,GO:0009867,GO:0009873	DNA binding|DNA-binding transcription factor activity|nucleus|defense response|jasmonic acid mediated signaling pathway|ethylene-activated signaling pathway	--	--	--
Prupe.1G038000	1.28918e-258	2.17285	0.975	0.796	2.65016e-254	3	1.225	Prupe.1G038000_v2.0.a1	Prupe.1G038000	proline-rich extensin-like protein EPR1	--	--	--	--	--	--
Prupe.1G038100	8.03947e-38	0.723368	0.316	0.098	1.65267e-33	3	3.224	Prupe.1G038100_v2.0.a1	Prupe.1G038100	hypothetical protein PRUPE_1G038100	--	--	--	--	--	--
Prupe.1G038200	2.50579e-134	1.33759	0.839	0.364	5.15115e-130	3	2.305	Prupe.1G038200_v2.0.a1	Prupe.1G038200	early nodulin-75	--	--	--	--	--	--
Prupe.1G038500	1.02897e-06	0.145667	0.953	0.944	0.0211525	2	1.01	Prupe.1G038500_v2.0.a1	Prupe.1G038500	hypothetical protein PRUPE_1G038500	--	GO:0004721,GO:0046872	phosphoprotein phosphatase activity|metal ion binding	ko03015	mRNA surveillance pathway	--
Prupe.1G038500	0.00775275	0.105808	0.957	0.943	1	3	1.015	Prupe.1G038500_v2.0.a1	Prupe.1G038500	hypothetical protein PRUPE_1G038500	--	GO:0004721,GO:0046872	phosphoprotein phosphatase activity|metal ion binding	ko03015	mRNA surveillance pathway	--
Prupe.1G038500	0.00195341	0.131641	0.972	0.942	1	4	1.032	Prupe.1G038500_v2.0.a1	Prupe.1G038500	hypothetical protein PRUPE_1G038500	--	GO:0004721,GO:0046872	phosphoprotein phosphatase activity|metal ion binding	ko03015	mRNA surveillance pathway	--
Prupe.1G038500	0.0029805	0.0163327	1	0.942	1	7	1.062	Prupe.1G038500_v2.0.a1	Prupe.1G038500	hypothetical protein PRUPE_1G038500	--	GO:0004721,GO:0046872	phosphoprotein phosphatase activity|metal ion binding	ko03015	mRNA surveillance pathway	--
Prupe.1G038600	2.9285e-06	0.0965232	0.138	0.045	0.0602012	5	3.067	Prupe.1G038600_v2.0.a1	Prupe.1G038600	probable inorganic phosphate transporter 1-3	--	GO:0005315,GO:0005634,GO:0005773,GO:0005794,GO:0005886,GO:0006817,GO:0009506,GO:0009737,GO:0015293,GO:0016020,GO:0016021	inorganic phosphate transmembrane transporter activity|nucleus|vacuole|Golgi apparatus|plasma membrane|phosphate ion transport|plasmodesma|response to abscisic acid|symporter activity|membrane|integral component of membrane	--	--	--
Prupe.1G038700	3.89285e-38	0.438422	0.633	0.425	8.00253e-34	2	1.489	Prupe.1G038700_v2.0.a1	Prupe.1G038700	inorganic phosphate transporter 1-4	--	GO:0005315,GO:0005634,GO:0005773,GO:0005794,GO:0005886,GO:0006817,GO:0009506,GO:0009737,GO:0015293,GO:0016020,GO:0016021	inorganic phosphate transmembrane transporter activity|nucleus|vacuole|Golgi apparatus|plasma membrane|phosphate ion transport|plasmodesma|response to abscisic acid|symporter activity|membrane|integral component of membrane	--	--	--
Prupe.1G038700	3.23483e-59	0.00442261	0.865	0.441	6.64984e-55	7	1.961	Prupe.1G038700_v2.0.a1	Prupe.1G038700	inorganic phosphate transporter 1-4	--	GO:0005315,GO:0005634,GO:0005773,GO:0005794,GO:0005886,GO:0006817,GO:0009506,GO:0009737,GO:0015293,GO:0016020,GO:0016021	inorganic phosphate transmembrane transporter activity|nucleus|vacuole|Golgi apparatus|plasma membrane|phosphate ion transport|plasmodesma|response to abscisic acid|symporter activity|membrane|integral component of membrane	--	--	--
Prupe.1G038800	6.70352e-06	0.178765	0.564	0.474	0.137804	2	1.19	Prupe.1G038800_v2.0.a1	Prupe.1G038800	hypothetical protein PRUPE_1G038800	--	GO:0004674,GO:0004683,GO:0005524,GO:0005634,GO:0005737,GO:0009416,GO:0009738,GO:0009931,GO:0018105,GO:0035556,GO:0046898	protein serine/threonine kinase activity|calmodulin-dependent protein kinase activity|ATP binding|nucleus|cytoplasm|response to light stimulus|abscisic acid-activated signaling pathway|calcium-dependent protein serine/threonine kinase activity|peptidyl-serine phosphorylation|intracellular signal transduction|response to cycloheximide	--	--	--
Prupe.1G038800	0.00165221	0.185189	0.637	0.479	1	6	1.33	Prupe.1G038800_v2.0.a1	Prupe.1G038800	hypothetical protein PRUPE_1G038800	--	GO:0004674,GO:0004683,GO:0005524,GO:0005634,GO:0005737,GO:0009416,GO:0009738,GO:0009931,GO:0018105,GO:0035556,GO:0046898	protein serine/threonine kinase activity|calmodulin-dependent protein kinase activity|ATP binding|nucleus|cytoplasm|response to light stimulus|abscisic acid-activated signaling pathway|calcium-dependent protein serine/threonine kinase activity|peptidyl-serine phosphorylation|intracellular signal transduction|response to cycloheximide	--	--	--
Prupe.1G038800	8.16942e-23	0.1134	0.838	0.469	1.67939e-18	7	1.787	Prupe.1G038800_v2.0.a1	Prupe.1G038800	hypothetical protein PRUPE_1G038800	--	GO:0004674,GO:0004683,GO:0005524,GO:0005634,GO:0005737,GO:0009416,GO:0009738,GO:0009931,GO:0018105,GO:0035556,GO:0046898	protein serine/threonine kinase activity|calmodulin-dependent protein kinase activity|ATP binding|nucleus|cytoplasm|response to light stimulus|abscisic acid-activated signaling pathway|calcium-dependent protein serine/threonine kinase activity|peptidyl-serine phosphorylation|intracellular signal transduction|response to cycloheximide	--	--	--
Prupe.1G038900	5.65232e-08	0.0921573	0.189	0.088	0.00116195	3	2.148	Prupe.1G038900_v2.0.a1	Prupe.1G038900	cryptochrome-1	--	GO:0005524,GO:0005634,GO:0005737,GO:0005773,GO:0006325,GO:0006338,GO:0007623,GO:0009414,GO:0009416,GO:0009637,GO:0009638,GO:0009646,GO:0009785,GO:0009882,GO:0009909,GO:0009911,GO:0010075,GO:0010118,GO:0010244,GO:0010617,GO:0016310,GO:0016604,GO:0016605,GO:0018298,GO:0042752,GO:0042802,GO:0046872,GO:0048574,GO:0051607,GO:0071949,GO:0072387,GO:1901371,GO:1902347,GO:2000028,GO:2000379	ATP binding|nucleus|cytoplasm|vacuole|chromatin organization|chromatin remodeling|circadian rhythm|response to water deprivation|response to light stimulus|response to blue light|phototropism|response to absence of light|blue light signaling pathway|blue light photoreceptor activity|regulation of flower development|positive regulation of flower development|regulation of meristem growth|stomatal m…	--	--	CRY2
Prupe.1G038900	6.09604e-05	0.0939706	0.197	0.094	1	5	2.096	Prupe.1G038900_v2.0.a1	Prupe.1G038900	cryptochrome-1	--	GO:0005524,GO:0005634,GO:0005737,GO:0005773,GO:0006325,GO:0006338,GO:0007623,GO:0009414,GO:0009416,GO:0009637,GO:0009638,GO:0009646,GO:0009785,GO:0009882,GO:0009909,GO:0009911,GO:0010075,GO:0010118,GO:0010244,GO:0010617,GO:0016310,GO:0016604,GO:0016605,GO:0018298,GO:0042752,GO:0042802,GO:0046872,GO:0048574,GO:0051607,GO:0071949,GO:0072387,GO:1901371,GO:1902347,GO:2000028,GO:2000379	ATP binding|nucleus|cytoplasm|vacuole|chromatin organization|chromatin remodeling|circadian rhythm|response to water deprivation|response to light stimulus|response to blue light|phototropism|response to absence of light|blue light signaling pathway|blue light photoreceptor activity|regulation of flower development|positive regulation of flower development|regulation of meristem growth|stomatal m…	--	--	CRY2
Prupe.1G038900	0.0067298	0.0312102	0.158	0.101	1	6	1.564	Prupe.1G038900_v2.0.a1	Prupe.1G038900	cryptochrome-1	--	GO:0005524,GO:0005634,GO:0005737,GO:0005773,GO:0006325,GO:0006338,GO:0007623,GO:0009414,GO:0009416,GO:0009637,GO:0009638,GO:0009646,GO:0009785,GO:0009882,GO:0009909,GO:0009911,GO:0010075,GO:0010118,GO:0010244,GO:0010617,GO:0016310,GO:0016604,GO:0016605,GO:0018298,GO:0042752,GO:0042802,GO:0046872,GO:0048574,GO:0051607,GO:0071949,GO:0072387,GO:1901371,GO:1902347,GO:2000028,GO:2000379	ATP binding|nucleus|cytoplasm|vacuole|chromatin organization|chromatin remodeling|circadian rhythm|response to water deprivation|response to light stimulus|response to blue light|phototropism|response to absence of light|blue light signaling pathway|blue light photoreceptor activity|regulation of flower development|positive regulation of flower development|regulation of meristem growth|stomatal m…	--	--	CRY2
Prupe.1G038900	1.87046e-11	0.00160455	0.036	0.11	3.84511e-07	7	0.327	Prupe.1G038900_v2.0.a1	Prupe.1G038900	cryptochrome-1	--	GO:0005524,GO:0005634,GO:0005737,GO:0005773,GO:0006325,GO:0006338,GO:0007623,GO:0009414,GO:0009416,GO:0009637,GO:0009638,GO:0009646,GO:0009785,GO:0009882,GO:0009909,GO:0009911,GO:0010075,GO:0010118,GO:0010244,GO:0010617,GO:0016310,GO:0016604,GO:0016605,GO:0018298,GO:0042752,GO:0042802,GO:0046872,GO:0048574,GO:0051607,GO:0071949,GO:0072387,GO:1901371,GO:1902347,GO:2000028,GO:2000379	ATP binding|nucleus|cytoplasm|vacuole|chromatin organization|chromatin remodeling|circadian rhythm|response to water deprivation|response to light stimulus|response to blue light|phototropism|response to absence of light|blue light signaling pathway|blue light photoreceptor activity|regulation of flower development|positive regulation of flower development|regulation of meristem growth|stomatal m…	--	--	CRY2
Prupe.1G039000	1.12393e-06	0.191448	0.65	0.509	0.0231046	3	1.277	Prupe.1G039000_v2.0.a1	Prupe.1G039000	hypothetical protein PRUPE_1G039000	--	GO:0003779,GO:0015629,GO:0030042	actin binding|actin cytoskeleton|actin filament depolymerization	--	--	--
Prupe.1G039000	5.43937e-10	0.249861	0.639	0.52	1.11817e-05	4	1.229	Prupe.1G039000_v2.0.a1	Prupe.1G039000	hypothetical protein PRUPE_1G039000	--	GO:0003779,GO:0015629,GO:0030042	actin binding|actin cytoskeleton|actin filament depolymerization	--	--	--
Prupe.1G039000	1.2381e-28	0.150993	0.937	0.508	2.54516e-24	7	1.844	Prupe.1G039000_v2.0.a1	Prupe.1G039000	hypothetical protein PRUPE_1G039000	--	GO:0003779,GO:0015629,GO:0030042	actin binding|actin cytoskeleton|actin filament depolymerization	--	--	--
Prupe.1G039100	4.26748e-06	0.0879715	1	1	0.0877266	2	1	Prupe.1G039100_v2.0.a1	Prupe.1G039100	60S ribosomal protein L5-2	--	GO:0000027,GO:0003735,GO:0005730,GO:0005773,GO:0005829,GO:0005886,GO:0006412,GO:0008097,GO:0008283,GO:0009965,GO:0022625,GO:0022626	ribosomal large subunit assembly|structural constituent of ribosome|nucleolus|vacuole|cytosol|plasma membrane|translation|5S rRNA binding|cell proliferation|leaf morphogenesis|cytosolic large ribosomal subunit|cytosolic ribosome	--	--	--
Prupe.1G039300	1.19235e-22	0.177773	1	1	2.45112e-18	1	1	Prupe.1G039300_v2.0.a1	Prupe.1G039300	malate dehydrogenase	--	GO:0005737,GO:0005975,GO:0006099,GO:0006108,GO:0030060	cytoplasm|carbohydrate metabolic process|tricarboxylic acid cycle|malate metabolic process|L-malate dehydrogenase activity	--	--	MDH1
Prupe.1G039300	4.11655e-07	0.0611455	1	1	0.00846238	3	1	Prupe.1G039300_v2.0.a1	Prupe.1G039300	malate dehydrogenase	--	GO:0005737,GO:0005975,GO:0006099,GO:0006108,GO:0030060	cytoplasm|carbohydrate metabolic process|tricarboxylic acid cycle|malate metabolic process|L-malate dehydrogenase activity	--	--	MDH1
Prupe.1G039300	1.74205e-08	0.186888	1	1	0.000358114	7	1	Prupe.1G039300_v2.0.a1	Prupe.1G039300	malate dehydrogenase	--	GO:0005737,GO:0005975,GO:0006099,GO:0006108,GO:0030060	cytoplasm|carbohydrate metabolic process|tricarboxylic acid cycle|malate metabolic process|L-malate dehydrogenase activity	--	--	MDH1
Prupe.1G039500	6.84085e-08	0.0234764	0.185	0.226	0.00140627	1	0.819	Prupe.1G039500_v2.0.a1	Prupe.1G039500	hypothetical protein PRUPE_1G039500	--	GO:0000375,GO:0005681,GO:0006397,GO:0046872	RNA splicing, via transesterification reactions|spliceosomal complex|mRNA processing|metal ion binding	--	--	SMP2
Prupe.1G039500	1.85386e-06	0.0809348	0.33	0.201	0.0381099	5	1.642	Prupe.1G039500_v2.0.a1	Prupe.1G039500	hypothetical protein PRUPE_1G039500	--	GO:0000375,GO:0005681,GO:0006397,GO:0046872	RNA splicing, via transesterification reactions|spliceosomal complex|mRNA processing|metal ion binding	--	--	SMP2
Prupe.1G039500	0.00520899	0.0631772	0.301	0.208	1	6	1.447	Prupe.1G039500_v2.0.a1	Prupe.1G039500	hypothetical protein PRUPE_1G039500	--	GO:0000375,GO:0005681,GO:0006397,GO:0046872	RNA splicing, via transesterification reactions|spliceosomal complex|mRNA processing|metal ion binding	--	--	SMP2
Prupe.1G039600	2.70254e-10	0.0590825	0.068	0.01	5.55561e-06	3	6.8	Prupe.1G039600_v2.0.a1	Prupe.1G039600	hypothetical protein PRUPE_1G039600	--	--	--	--	--	--
Prupe.1G039700	4.923e-05	0.108181	0.3	0.172	1	5	1.744	Prupe.1G039700_v2.0.a1	Prupe.1G039700	hypothetical protein PRUPE_1G039700	--	GO:0005244,GO:0005634,GO:0005829,GO:0016021,GO:0034765,GO:0071805	voltage-gated ion channel activity|nucleus|cytosol|integral component of membrane|regulation of ion transmembrane transport|potassium ion transmembrane transport	--	--	--
Prupe.1G039700	4.09648e-12	0.261505	0.438	0.164	8.42113e-08	6	2.671	Prupe.1G039700_v2.0.a1	Prupe.1G039700	hypothetical protein PRUPE_1G039700	--	GO:0005244,GO:0005634,GO:0005829,GO:0016021,GO:0034765,GO:0071805	voltage-gated ion channel activity|nucleus|cytosol|integral component of membrane|regulation of ion transmembrane transport|potassium ion transmembrane transport	--	--	--
Prupe.1G039900	2.42033e-22	0.37282	0.517	0.259	4.97547e-18	2	1.996	Prupe.1G039900_v2.0.a1	Prupe.1G039900	hypothetical protein PRUPE_1G039900	--	GO:0004364,GO:0005737,GO:0006749,GO:0009408,GO:0009733,GO:0009735,GO:0009737,GO:0009739,GO:0010038	glutathione transferase activity|cytoplasm|glutathione metabolic process|response to heat|response to auxin|response to cytokinin|response to abscisic acid|response to gibberellin|response to metal ion	--	--	--
Prupe.1G039900	4.05021e-17	0.00620277	0.135	0.321	8.32602e-13	7	0.421	Prupe.1G039900_v2.0.a1	Prupe.1G039900	hypothetical protein PRUPE_1G039900	--	GO:0004364,GO:0005737,GO:0006749,GO:0009408,GO:0009733,GO:0009735,GO:0009737,GO:0009739,GO:0010038	glutathione transferase activity|cytoplasm|glutathione metabolic process|response to heat|response to auxin|response to cytokinin|response to abscisic acid|response to gibberellin|response to metal ion	--	--	--
Prupe.1G040000	1.4908e-08	0.176376	0.365	0.176	0.000306464	5	2.074	Prupe.1G040000_v2.0.a1	Prupe.1G040000	uncharacterized protein LOC18792462	--	GO:0005244,GO:0005634,GO:0005829,GO:0016021,GO:0034765,GO:0071805	voltage-gated ion channel activity|nucleus|cytosol|integral component of membrane|regulation of ion transmembrane transport|potassium ion transmembrane transport	--	--	--
Prupe.1G040000	0.00886663	0.0105724	0.247	0.192	1	6	1.286	Prupe.1G040000_v2.0.a1	Prupe.1G040000	uncharacterized protein LOC18792462	--	GO:0005244,GO:0005634,GO:0005829,GO:0016021,GO:0034765,GO:0071805	voltage-gated ion channel activity|nucleus|cytosol|integral component of membrane|regulation of ion transmembrane transport|potassium ion transmembrane transport	--	--	--
Prupe.1G040100	9.85309e-05	0.0472695	0.099	0.082	1	1	1.207	Prupe.1G040100_v2.0.a1	Prupe.1G040100	E3 ubiquitin-protein ligase HERC2 isoform X1	--	GO:0017112,GO:0035091,GO:0046872,GO:0070300	Rab guanyl-nucleotide exchange factor activity|phosphatidylinositol binding|metal ion binding|phosphatidic acid binding	--	--	--
Prupe.1G040100	0.00778384	0.0153683	0.123	0.083	1	6	1.482	Prupe.1G040100_v2.0.a1	Prupe.1G040100	E3 ubiquitin-protein ligase HERC2 isoform X1	--	GO:0017112,GO:0035091,GO:0046872,GO:0070300	Rab guanyl-nucleotide exchange factor activity|phosphatidylinositol binding|metal ion binding|phosphatidic acid binding	--	--	--
Prupe.1G040200	5.78414e-10	0.120982	0.966	0.886	1.18905e-05	1	1.09	Prupe.1G040200_v2.0.a1	Prupe.1G040200	putative E3 ubiquitin-protein ligase XBAT35 isoform X1	--	GO:0004842,GO:0005634,GO:0005737,GO:0046872	ubiquitin-protein transferase activity|nucleus|cytoplasm|metal ion binding	--	--	--
Prupe.1G040200	1.63176e-05	0.0918182	1	0.901	0.335441	7	1.11	Prupe.1G040200_v2.0.a1	Prupe.1G040200	putative E3 ubiquitin-protein ligase XBAT35 isoform X1	--	GO:0004842,GO:0005634,GO:0005737,GO:0046872	ubiquitin-protein transferase activity|nucleus|cytoplasm|metal ion binding	--	--	--
Prupe.1G040400	1.34459e-12	0.27101	0.81	0.672	2.76407e-08	4	1.205	Prupe.1G040400_v2.0.a1	Prupe.1G040400	probable methyltransferase PMT3	--	GO:0000139,GO:0005768,GO:0005774,GO:0005794,GO:0005802,GO:0008757,GO:0016021,GO:0052546	Golgi membrane|endosome|vacuolar membrane|Golgi apparatus|trans-Golgi network|S-adenosylmethionine-dependent methyltransferase activity|integral component of membrane|cell wall pectin metabolic process	--	--	--
Prupe.1G040500	2.62974e-08	0.156008	0.872	0.904	0.000540596	5	0.965	Prupe.1G040500_v2.0.a1	Prupe.1G040500	serine/threonine-protein kinase tricorner	--	GO:0004674,GO:0005524	protein serine/threonine kinase activity|ATP binding	--	--	--
Prupe.1G040500	0.00219261	0.138248	0.897	0.901	1	6	0.996	Prupe.1G040500_v2.0.a1	Prupe.1G040500	serine/threonine-protein kinase tricorner	--	GO:0004674,GO:0005524	protein serine/threonine kinase activity|ATP binding	--	--	--
Prupe.1G040500	3.65314e-06	0.0141007	1	0.894	0.0750975	7	1.119	Prupe.1G040500_v2.0.a1	Prupe.1G040500	serine/threonine-protein kinase tricorner	--	GO:0004674,GO:0005524	protein serine/threonine kinase activity|ATP binding	--	--	--
Prupe.1G040600	0.00045206	0.0249447	0.079	0.04	1	5	1.975	Prupe.1G040600_v2.0.a1	Prupe.1G040600	putative pentatricopeptide repeat-containing protein At3g23330	--	--	--	--	--	--
Prupe.1G040700	0.00660686	0.0752153	0.993	0.991	1	6	1.002	Prupe.1G040700_v2.0.a1	Prupe.1G040700	hypothetical protein PRUPE_1G040700	--	GO:0004674,GO:0005524,GO:0005737,GO:0006897,GO:0009506,GO:0018105,GO:0018107	protein serine/threonine kinase activity|ATP binding|cytoplasm|endocytosis|plasmodesma|peptidyl-serine phosphorylation|peptidyl-threonine phosphorylation	--	--	--
Prupe.1G041100	0.00127406	0.116741	0.823	0.791	1	5	1.04	Prupe.1G041100_v2.0.a1	Prupe.1G041100	uncharacterized protein LOC18792630 isoform X1	--	GO:0005634,GO:0005886,GO:0009416,GO:0009718,GO:0015995,GO:0045893	nucleus|plasma membrane|response to light stimulus|anthocyanin-containing compound biosynthetic process|chlorophyll biosynthetic process|positive regulation of transcription, DNA-templated	--	--	--
Prupe.1G041100	1.95779e-12	0.30762	0.836	0.791	4.02463e-08	6	1.057	Prupe.1G041100_v2.0.a1	Prupe.1G041100	uncharacterized protein LOC18792630 isoform X1	--	GO:0005634,GO:0005886,GO:0009416,GO:0009718,GO:0015995,GO:0045893	nucleus|plasma membrane|response to light stimulus|anthocyanin-containing compound biosynthetic process|chlorophyll biosynthetic process|positive regulation of transcription, DNA-templated	--	--	--
Prupe.1G041200	9.10859e-07	0.0139503	0.08	0.047	0.0187245	3	1.702	Prupe.1G041200_v2.0.a1	Prupe.1G041200	putative protein phosphatase 2C-like protein 44	--	GO:0004722	protein serine/threonine phosphatase activity	--	--	--
Prupe.1G041400	1.36311e-08	0.192484	0.273	0.138	0.000280215	2	1.978	Prupe.1G041400_v2.0.a1	Prupe.1G041400	hypothetical protein PRUPE_1G041400	--	--	--	--	--	--
Prupe.1G041400	1.21497e-06	0.125359	0.308	0.152	0.024976	6	2.026	Prupe.1G041400_v2.0.a1	Prupe.1G041400	hypothetical protein PRUPE_1G041400	--	--	--	--	--	--
Prupe.1G041500	5.77884e-21	0.183439	1	1	1.18796e-16	5	1	Prupe.1G041500_v2.0.a1	Prupe.1G041500	PREDICTED: LOW QUALITY PROTEIN: 60S ribosomal protein L14-1-like	--	GO:0003723,GO:0003729,GO:0003735,GO:0005730,GO:0005773,GO:0005774,GO:0005783,GO:0005829,GO:0006412,GO:0009506,GO:0009507,GO:0022625,GO:0022626,GO:0042273,GO:0042788	RNA binding|mRNA binding|structural constituent of ribosome|nucleolus|vacuole|vacuolar membrane|endoplasmic reticulum|cytosol|translation|plasmodesma|chloroplast|cytosolic large ribosomal subunit|cytosolic ribosome|ribosomal large subunit biogenesis|polysomal ribosome	ko03010	Ribosome	--
Prupe.1G041700	1.10991e-08	0.142834	1	0.995	0.000228165	2	1.005	Prupe.1G041700_v2.0.a1	Prupe.1G041700	hypothetical protein PRUPE_1G041700	--	GO:0005829,GO:0005886,GO:0008289,GO:0016020,GO:0035627,GO:0120009,GO:0120013,GO:1902387,GO:1902388	cytosol|plasma membrane|lipid binding|membrane|ceramide transport|intermembrane lipid transfer|intermembrane lipid transfer activity|ceramide 1-phosphate binding|ceramide 1-phosphate transporter activity	--	--	--
Prupe.1G041700	9.43007e-08	0.201902	1	0.995	0.00193854	4	1.005	Prupe.1G041700_v2.0.a1	Prupe.1G041700	hypothetical protein PRUPE_1G041700	--	GO:0005829,GO:0005886,GO:0008289,GO:0016020,GO:0035627,GO:0120009,GO:0120013,GO:1902387,GO:1902388	cytosol|plasma membrane|lipid binding|membrane|ceramide transport|intermembrane lipid transfer|intermembrane lipid transfer activity|ceramide 1-phosphate binding|ceramide 1-phosphate transporter activity	--	--	--
Prupe.1G041800	1.34682e-19	0.252665	0.221	0.051	2.76865e-15	2	4.333	Prupe.1G041800_v2.0.a1	Prupe.1G041800	CRIB domain-containing protein RIC7	--	GO:0009860,GO:0016324,GO:0040008	pollen tube growth|apical plasma membrane|regulation of growth	--	--	--
Prupe.1G042100	2.52654e-06	0.0864841	0.217	0.107	0.0519381	5	2.028	Prupe.1G042100_v2.0.a1	Prupe.1G042100	kinesin-like protein KIN-10A	--	GO:0003777,GO:0005524,GO:0005737,GO:0005871,GO:0005874,GO:0007018,GO:0008017,GO:0008574,GO:0009524,GO:0016887,GO:0047496	microtubule motor activity|ATP binding|cytoplasm|kinesin complex|microtubule|microtubule-based movement|microtubule binding|ATP-dependent microtubule motor activity, plus-end-directed|phragmoplast|ATPase activity|vesicle transport along microtubule	--	--	--
Prupe.1G042100	1.92243e-10	0.298843	0.315	0.102	3.95194e-06	6	3.088	Prupe.1G042100_v2.0.a1	Prupe.1G042100	kinesin-like protein KIN-10A	--	GO:0003777,GO:0005524,GO:0005737,GO:0005871,GO:0005874,GO:0007018,GO:0008017,GO:0008574,GO:0009524,GO:0016887,GO:0047496	microtubule motor activity|ATP binding|cytoplasm|kinesin complex|microtubule|microtubule-based movement|microtubule binding|ATP-dependent microtubule motor activity, plus-end-directed|phragmoplast|ATPase activity|vesicle transport along microtubule	--	--	--
Prupe.1G042200	1.74741e-12	0.202575	0.372	0.175	3.59216e-08	3	2.126	Prupe.1G042200_v2.0.a1	Prupe.1G042200	probable plastid-lipid-associated protein 6, chloroplastic	--	GO:0005634,GO:0005886,GO:0009507,GO:0009534,GO:0009535,GO:0009579,GO:0009658,GO:0009941,GO:0010193,GO:0010287,GO:0016020,GO:0031977,GO:0042742	nucleus|plasma membrane|chloroplast|chloroplast thylakoid|chloroplast thylakoid membrane|thylakoid|chloroplast organization|chloroplast envelope|response to ozone|plastoglobule|membrane|thylakoid lumen|defense response to bacterium	--	--	--
Prupe.1G042200	6.98405e-10	0.1182	0.355	0.192	1.43571e-05	5	1.849	Prupe.1G042200_v2.0.a1	Prupe.1G042200	probable plastid-lipid-associated protein 6, chloroplastic	--	GO:0005634,GO:0005886,GO:0009507,GO:0009534,GO:0009535,GO:0009579,GO:0009658,GO:0009941,GO:0010193,GO:0010287,GO:0016020,GO:0031977,GO:0042742	nucleus|plasma membrane|chloroplast|chloroplast thylakoid|chloroplast thylakoid membrane|thylakoid|chloroplast organization|chloroplast envelope|response to ozone|plastoglobule|membrane|thylakoid lumen|defense response to bacterium	--	--	--
Prupe.1G042300	3.79397e-11	0.168626	0.355	0.157	7.79927e-07	5	2.261	Prupe.1G042300_v2.0.a1	Prupe.1G042300	hypothetical protein PRUPE_1G042300	--	GO:0005618,GO:0005737,GO:0007049,GO:0051301	cell wall|cytoplasm|cell cycle|cell division	--	--	--
Prupe.1G042300	2.55694e-15	0.355116	0.466	0.154	5.25629e-11	6	3.026	Prupe.1G042300_v2.0.a1	Prupe.1G042300	hypothetical protein PRUPE_1G042300	--	GO:0005618,GO:0005737,GO:0007049,GO:0051301	cell wall|cytoplasm|cell cycle|cell division	--	--	--
Prupe.1G042500	6.62479e-05	0.0611406	0.065	0.043	1	1	1.512	Prupe.1G042500_v2.0.a1	Prupe.1G042500	phosphate transporter PHO1	--	GO:0000139,GO:0000822,GO:0005789,GO:0005794,GO:0005802,GO:0005886,GO:0006799,GO:0006817,GO:0015114,GO:0016021,GO:0016036,GO:0048016	Golgi membrane|inositol hexakisphosphate binding|endoplasmic reticulum membrane|Golgi apparatus|trans-Golgi network|plasma membrane|polyphosphate biosynthetic process|phosphate ion transport|phosphate ion transmembrane transporter activity|integral component of membrane|cellular response to phosphate starvation|inositol phosphate-mediated signaling	--	--	--
Prupe.1G042500	1.40931e-07	0.0694731	0.102	0.035	0.00289712	2	2.914	Prupe.1G042500_v2.0.a1	Prupe.1G042500	phosphate transporter PHO1	--	GO:0000139,GO:0000822,GO:0005789,GO:0005794,GO:0005802,GO:0005886,GO:0006799,GO:0006817,GO:0015114,GO:0016021,GO:0016036,GO:0048016	Golgi membrane|inositol hexakisphosphate binding|endoplasmic reticulum membrane|Golgi apparatus|trans-Golgi network|plasma membrane|polyphosphate biosynthetic process|phosphate ion transport|phosphate ion transmembrane transporter activity|integral component of membrane|cellular response to phosphate starvation|inositol phosphate-mediated signaling	--	--	--
Prupe.1G043700	2.09045e-09	0.0176366	0.281	0.195	4.29734e-05	5	1.441	Prupe.1G043700_v2.0.a1	Prupe.1G043700	hypothetical protein PRUPE_1G043700	--	--	--	--	--	--
Prupe.1G043700	1.00329e-08	0.212211	0.418	0.186	0.000206247	6	2.247	Prupe.1G043700_v2.0.a1	Prupe.1G043700	hypothetical protein PRUPE_1G043700	--	--	--	--	--	--
Prupe.1G044000	2.32686e-08	0.0192196	0.646	0.737	0.000478333	2	0.877	Prupe.1G044000_v2.0.a1	Prupe.1G044000	peroxisomal membrane protein PMP22	--	GO:0005737,GO:0005778,GO:0016021	cytoplasm|peroxisomal membrane|integral component of membrane	--	--	--
Prupe.1G044000	7.93571e-08	0.194685	0.833	0.704	0.00163134	4	1.183	Prupe.1G044000_v2.0.a1	Prupe.1G044000	peroxisomal membrane protein PMP22	--	GO:0005737,GO:0005778,GO:0016021	cytoplasm|peroxisomal membrane|integral component of membrane	--	--	--
Prupe.1G044000	1.43073e-17	0.105614	0.982	0.703	2.94116e-13	7	1.397	Prupe.1G044000_v2.0.a1	Prupe.1G044000	peroxisomal membrane protein PMP22	--	GO:0005737,GO:0005778,GO:0016021	cytoplasm|peroxisomal membrane|integral component of membrane	--	--	--
Prupe.1G044300	2.87728e-06	0.0230408	0.156	0.187	0.0591483	1	0.834	Prupe.1G044300_v2.0.a1	Prupe.1G044300	uncharacterized protein LOC18789832	--	--	--	--	--	--
Prupe.1G044300	0.00210755	0.0292756	0.226	0.169	1	3	1.337	Prupe.1G044300_v2.0.a1	Prupe.1G044300	uncharacterized protein LOC18789832	--	--	--	--	--	--
Prupe.1G044300	4.78412e-07	0.0437954	0.266	0.168	0.00983472	5	1.583	Prupe.1G044300_v2.0.a1	Prupe.1G044300	uncharacterized protein LOC18789832	--	--	--	--	--	--
Prupe.1G044600	0.00393251	0.0460419	0.498	0.41	1	3	1.215	Prupe.1G044600_v2.0.a1	Prupe.1G044600	hypothetical protein PRUPE_1G044600	--	GO:0005516,GO:0005886	calmodulin binding|plasma membrane	--	--	--
Prupe.1G044600	0.00736429	0.114282	0.468	0.42	1	4	1.114	Prupe.1G044600_v2.0.a1	Prupe.1G044600	hypothetical protein PRUPE_1G044600	--	GO:0005516,GO:0005886	calmodulin binding|plasma membrane	--	--	--
Prupe.1G044600	2.08022e-05	0.177919	0.616	0.409	0.42763	6	1.506	Prupe.1G044600_v2.0.a1	Prupe.1G044600	hypothetical protein PRUPE_1G044600	--	GO:0005516,GO:0005886	calmodulin binding|plasma membrane	--	--	--
Prupe.1G044700	2.28094e-08	0.163708	0.986	0.988	0.000468892	2	0.998	Prupe.1G044700_v2.0.a1	Prupe.1G044700	60S ribosomal protein L14-1	--	GO:0003723,GO:0003735,GO:0005773,GO:0005783,GO:0006412,GO:0009506,GO:0022625,GO:0042273	RNA binding|structural constituent of ribosome|vacuole|endoplasmic reticulum|translation|plasmodesma|cytosolic large ribosomal subunit|ribosomal large subunit biogenesis	ko03010	Ribosome	--
Prupe.1G045100	9.2818e-08	0.0322371	0.792	0.675	0.00190806	1	1.173	Prupe.1G045100_v2.0.a1	Prupe.1G045100	50S ribosomal protein L28, chloroplastic	--	GO:0003735,GO:0006412,GO:0009507,GO:0009570,GO:0009941,GO:0016020,GO:0022625	structural constituent of ribosome|translation|chloroplast|chloroplast stroma|chloroplast envelope|membrane|cytosolic large ribosomal subunit	--	--	RPL28
Prupe.1G045100	1.58123e-08	0.0379992	0.633	0.723	0.000325054	2	0.876	Prupe.1G045100_v2.0.a1	Prupe.1G045100	50S ribosomal protein L28, chloroplastic	--	GO:0003735,GO:0006412,GO:0009507,GO:0009570,GO:0009941,GO:0016020,GO:0022625	structural constituent of ribosome|translation|chloroplast|chloroplast stroma|chloroplast envelope|membrane|cytosolic large ribosomal subunit	--	--	RPL28
Prupe.1G045100	0.00367458	0.0618884	0.69	0.708	1	3	0.975	Prupe.1G045100_v2.0.a1	Prupe.1G045100	50S ribosomal protein L28, chloroplastic	--	GO:0003735,GO:0006412,GO:0009507,GO:0009570,GO:0009941,GO:0016020,GO:0022625	structural constituent of ribosome|translation|chloroplast|chloroplast stroma|chloroplast envelope|membrane|cytosolic large ribosomal subunit	--	--	RPL28
Prupe.1G045200	2.44662e-06	0.0338036	0.802	0.695	0.0502952	1	1.154	Prupe.1G045200_v2.0.a1	Prupe.1G045200	splicing factor U2af large subunit A	--	GO:0003723,GO:0005634,GO:0006397,GO:0008380	RNA binding|nucleus|mRNA processing|RNA splicing	ko03040	Spliceosome	--
Prupe.1G045200	1.99692e-05	0.151274	0.749	0.72	0.410507	5	1.04	Prupe.1G045200_v2.0.a1	Prupe.1G045200	splicing factor U2af large subunit A	--	GO:0003723,GO:0005634,GO:0006397,GO:0008380	RNA binding|nucleus|mRNA processing|RNA splicing	ko03040	Spliceosome	--
Prupe.1G045200	0.0095589	0.0457365	0.671	0.727	1	6	0.923	Prupe.1G045200_v2.0.a1	Prupe.1G045200	splicing factor U2af large subunit A	--	GO:0003723,GO:0005634,GO:0006397,GO:0008380	RNA binding|nucleus|mRNA processing|RNA splicing	ko03040	Spliceosome	--
Prupe.1G045300	0.00263267	0.0721989	1	1	1	2	1	Prupe.1G045300_v2.0.a1	Prupe.1G045300	multiple organellar RNA editing factor 2, chloroplastic	--	GO:0005739,GO:0006397,GO:0009507,GO:0016554,GO:0042803,GO:0046983,GO:0080156	mitochondrion|mRNA processing|chloroplast|cytidine to uridine editing|protein homodimerization activity|protein dimerization activity|mitochondrial mRNA modification	--	--	--
Prupe.1G045300	1.24454e-05	0.112952	1	1	0.25584	5	1	Prupe.1G045300_v2.0.a1	Prupe.1G045300	multiple organellar RNA editing factor 2, chloroplastic	--	GO:0005739,GO:0006397,GO:0009507,GO:0016554,GO:0042803,GO:0046983,GO:0080156	mitochondrion|mRNA processing|chloroplast|cytidine to uridine editing|protein homodimerization activity|protein dimerization activity|mitochondrial mRNA modification	--	--	--
Prupe.1G045300	0.000322198	0.108703	1	1	1	6	1	Prupe.1G045300_v2.0.a1	Prupe.1G045300	multiple organellar RNA editing factor 2, chloroplastic	--	GO:0005739,GO:0006397,GO:0009507,GO:0016554,GO:0042803,GO:0046983,GO:0080156	mitochondrion|mRNA processing|chloroplast|cytidine to uridine editing|protein homodimerization activity|protein dimerization activity|mitochondrial mRNA modification	--	--	--
Prupe.1G045400	1.21631e-37	0.456381	0.409	0.109	2.50037e-33	2	3.752	Prupe.1G045400_v2.0.a1	Prupe.1G045400	hypothetical protein PRUPE_1G045400	--	GO:0005576	extracellular region	--	--	--
Prupe.1G045500	7.83691e-06	0.0402083	0.989	0.95	0.161103	1	1.041	Prupe.1G045500_v2.0.a1	Prupe.1G045500	hypothetical protein PRUPE_1G045500	--	GO:0008824,GO:0009439,GO:0043565	cyanate hydratase activity|cyanate metabolic process|sequence-specific DNA binding	--	--	--
Prupe.1G045500	0.000402513	0.110966	0.96	0.96	1	3	1	Prupe.1G045500_v2.0.a1	Prupe.1G045500	hypothetical protein PRUPE_1G045500	--	GO:0008824,GO:0009439,GO:0043565	cyanate hydratase activity|cyanate metabolic process|sequence-specific DNA binding	--	--	--
Prupe.1G045600	6.32503e-15	0.232199	0.318	0.241	1.30024e-10	1	1.32	Prupe.1G045600_v2.0.a1	Prupe.1G045600	hypothetical protein PRUPE_1G045600	--	GO:0009611,GO:0009737,GO:0009751,GO:0009753,GO:0015333,GO:0016021,GO:0035673,GO:0042538,GO:0042742,GO:0042937,GO:0042938,GO:0042939,GO:0043201,GO:0080052,GO:0080053,GO:1904680	response to wounding|response to abscisic acid|response to salicylic acid|response to jasmonic acid|peptide:proton symporter activity|integral component of membrane|oligopeptide transmembrane transporter activity|hyperosmotic salinity response|defense response to bacterium|tripeptide transmembrane transporter activity|dipeptide transport|tripeptide transport|response to leucine|response to histid…	--	--	--
Prupe.1G045600	1.06067e-05	0.0486369	0.331	0.244	0.218041	2	1.357	Prupe.1G045600_v2.0.a1	Prupe.1G045600	hypothetical protein PRUPE_1G045600	--	GO:0009611,GO:0009737,GO:0009751,GO:0009753,GO:0015333,GO:0016021,GO:0035673,GO:0042538,GO:0042742,GO:0042937,GO:0042938,GO:0042939,GO:0043201,GO:0080052,GO:0080053,GO:1904680	response to wounding|response to abscisic acid|response to salicylic acid|response to jasmonic acid|peptide:proton symporter activity|integral component of membrane|oligopeptide transmembrane transporter activity|hyperosmotic salinity response|defense response to bacterium|tripeptide transmembrane transporter activity|dipeptide transport|tripeptide transport|response to leucine|response to histid…	--	--	--
Prupe.1G045700	9.73449e-48	0.540126	0.475	0.126	2.00112e-43	2	3.77	Prupe.1G045700_v2.0.a1	Prupe.1G045700	uncharacterized protein LOC18788577	--	GO:0005737,GO:0005886,GO:0009506,GO:0010118	cytoplasm|plasma membrane|plasmodesma|stomatal movement	--	--	--
Prupe.1G045800	4.85717e-11	0.165357	0.236	0.182	9.98489e-07	1	1.297	Prupe.1G045800_v2.0.a1	Prupe.1G045800	hypothetical protein PRUPE_1G045800	--	GO:0006665,GO:0008168,GO:0008610,GO:0016021	sphingolipid metabolic process|methyltransferase activity|lipid biosynthetic process|integral component of membrane	--	--	--
Prupe.1G045800	6.81759e-07	0.221921	0.384	0.18	0.0140149	6	2.133	Prupe.1G045800_v2.0.a1	Prupe.1G045800	hypothetical protein PRUPE_1G045800	--	GO:0006665,GO:0008168,GO:0008610,GO:0016021	sphingolipid metabolic process|methyltransferase activity|lipid biosynthetic process|integral component of membrane	--	--	--
Prupe.1G045900	5.67241e-09	0.198702	1	0.998	0.000116608	6	1.002	Prupe.1G045900_v2.0.a1	Prupe.1G045900	hypothetical protein PRUPE_1G045900	--	GO:0003723,GO:0003729,GO:0005634,GO:0005681,GO:0005829,GO:0006397,GO:0008380,GO:0010228,GO:0051028,GO:1901000,GO:1990904,GO:2000070	RNA binding|mRNA binding|nucleus|spliceosomal complex|cytosol|mRNA processing|RNA splicing|vegetative to reproductive phase transition of meristem|mRNA transport|regulation of response to salt stress|ribonucleoprotein complex|regulation of response to water deprivation	--	--	--
Prupe.1G046000	1.08137e-10	0.141833	0.192	0.043	2.22297e-06	6	4.465	Prupe.1G046000_v2.0.a1	Prupe.1G046000	hypothetical protein PRUPE_1G046000	--	--	--	--	--	--
Prupe.1G046400	6.35309e-06	0.0432068	0.163	0.088	0.1306	5	1.852	Prupe.1G046400_v2.0.a1	Prupe.1G046400	pentatricopeptide repeat-containing protein At1g80550, mitochondrial	--	--	--	--	--	--
Prupe.1G046400	7.62046e-06	0.0935634	0.199	0.088	0.156654	6	2.261	Prupe.1G046400_v2.0.a1	Prupe.1G046400	pentatricopeptide repeat-containing protein At1g80550, mitochondrial	--	--	--	--	--	--
Prupe.1G046500	0.00412199	0.0743961	0.173	0.107	1	3	1.617	Prupe.1G046500_v2.0.a1	Prupe.1G046500	hypothetical protein PRUPE_1G046500	--	GO:0009055,GO:0009414,GO:0009507,GO:0009534,GO:0009535,GO:0009644,GO:0009773,GO:0010117,GO:0071484	electron transfer activity|response to water deprivation|chloroplast|chloroplast thylakoid|chloroplast thylakoid membrane|response to high light intensity|photosynthetic electron transport in photosystem I|photoprotection|cellular response to light intensity	--	--	--
Prupe.1G046500	3.73443e-08	0.0787988	0.217	0.107	0.000767687	5	2.028	Prupe.1G046500_v2.0.a1	Prupe.1G046500	hypothetical protein PRUPE_1G046500	--	GO:0009055,GO:0009414,GO:0009507,GO:0009534,GO:0009535,GO:0009644,GO:0009773,GO:0010117,GO:0071484	electron transfer activity|response to water deprivation|chloroplast|chloroplast thylakoid|chloroplast thylakoid membrane|response to high light intensity|photosynthetic electron transport in photosystem I|photoprotection|cellular response to light intensity	--	--	--
Prupe.1G046500	0.00212132	0.014652	0.158	0.115	1	6	1.374	Prupe.1G046500_v2.0.a1	Prupe.1G046500	hypothetical protein PRUPE_1G046500	--	GO:0009055,GO:0009414,GO:0009507,GO:0009534,GO:0009535,GO:0009644,GO:0009773,GO:0010117,GO:0071484	electron transfer activity|response to water deprivation|chloroplast|chloroplast thylakoid|chloroplast thylakoid membrane|response to high light intensity|photosynthetic electron transport in photosystem I|photoprotection|cellular response to light intensity	--	--	--
Prupe.1G046600	3.043e-05	0.00355518	0.992	0.96	0.625549	1	1.033	Prupe.1G046600_v2.0.a1	Prupe.1G046600	hypothetical protein PRUPE_1G046600	--	GO:0003743,GO:0005634,GO:0005829,GO:0006417,GO:0009615,GO:0050687	translation initiation factor activity|nucleus|cytosol|regulation of translation|response to virus|negative regulation of defense response to virus	--	--	--
Prupe.1G046700	5.1167e-08	0.0589681	0.108	0.041	0.00105184	3	2.634	Prupe.1G046700_v2.0.a1	Prupe.1G046700	putative disease resistance protein At1g50180	--	--	--	--	--	--
Prupe.1G046700	0.00861647	0.00345423	0.042	0.054	1	4	0.778	Prupe.1G046700_v2.0.a1	Prupe.1G046700	putative disease resistance protein At1g50180	--	--	--	--	--	--
Prupe.1G046800	0.00923778	0.121489	0.334	0.25	1	2	1.336	Prupe.1G046800_v2.0.a1	Prupe.1G046800	peroxygenase	--	GO:0005783,GO:0005811,GO:0031090,GO:0046872,GO:1990137	endoplasmic reticulum|lipid droplet|organelle membrane|metal ion binding|plant seed peroxidase activity	--	--	--
Prupe.1G046800	6.81306e-06	0.142427	0.381	0.243	0.140056	3	1.568	Prupe.1G046800_v2.0.a1	Prupe.1G046800	peroxygenase	--	GO:0005783,GO:0005811,GO:0031090,GO:0046872,GO:1990137	endoplasmic reticulum|lipid droplet|organelle membrane|metal ion binding|plant seed peroxidase activity	--	--	--
Prupe.1G046800	8.42581e-08	0.0202236	0.162	0.274	0.00173209	7	0.591	Prupe.1G046800_v2.0.a1	Prupe.1G046800	peroxygenase	--	GO:0005783,GO:0005811,GO:0031090,GO:0046872,GO:1990137	endoplasmic reticulum|lipid droplet|organelle membrane|metal ion binding|plant seed peroxidase activity	--	--	--
Prupe.1G046900	0.0012791	0.025456	0.062	0.03	1	3	2.067	Prupe.1G046900_v2.0.a1	Prupe.1G046900	acid phosphatase 1	--	GO:0003993	acid phosphatase activity	--	--	--
Prupe.1G046900	9.47857e-06	0.107594	0.106	0.027	0.194851	4	3.926	Prupe.1G046900_v2.0.a1	Prupe.1G046900	acid phosphatase 1	--	GO:0003993	acid phosphatase activity	--	--	--
Prupe.1G047000	8.11142e-23	0.116599	1	1	1.66747e-18	2	1	Prupe.1G047000_v2.0.a1	Prupe.1G047000	hypothetical protein EUGRSUZ_H02959	--	GO:0003735,GO:0005730,GO:0006412,GO:0022625,GO:0070180	structural constituent of ribosome|nucleolus|translation|cytosolic large ribosomal subunit|large ribosomal subunit rRNA binding	ko03010	Ribosome	RPL23A
Prupe.1G047000	0.00046584	0.0486678	1	1	1	6	1	Prupe.1G047000_v2.0.a1	Prupe.1G047000	hypothetical protein EUGRSUZ_H02959	--	GO:0003735,GO:0005730,GO:0006412,GO:0022625,GO:0070180	structural constituent of ribosome|nucleolus|translation|cytosolic large ribosomal subunit|large ribosomal subunit rRNA binding	ko03010	Ribosome	RPL23A
Prupe.1G047100	1.31768e-61	0.826847	0.548	0.049	2.70875e-57	6	11.184	Prupe.1G047100_v2.0.a1	Prupe.1G047100	hypothetical protein PRUPE_1G047100	--	GO:0005694,GO:0005730,GO:0008270,GO:0009506,GO:0018024,GO:0034968	chromosome|nucleolus|zinc ion binding|plasmodesma|histone-lysine N-methyltransferase activity|histone lysine methylation	--	--	--
Prupe.1G047200	5.51347e-12	0.237038	0.32	0.111	1.1334e-07	5	2.883	Prupe.1G047200_v2.0.a1	Prupe.1G047200	uncharacterized protein LOC18791097 isoform X3	--	GO:0003735,GO:0005840,GO:0006412	structural constituent of ribosome|ribosome|translation	ko03010	Ribosome	--
Prupe.1G047200	3.47183e-05	0.029003	0.199	0.128	0.713704	6	1.555	Prupe.1G047200_v2.0.a1	Prupe.1G047200	uncharacterized protein LOC18791097 isoform X3	--	GO:0003735,GO:0005840,GO:0006412	structural constituent of ribosome|ribosome|translation	ko03010	Ribosome	--
Prupe.1G047300	0.00792105	0.0431275	0.263	0.197	1	3	1.335	Prupe.1G047300_v2.0.a1	Prupe.1G047300	uncharacterized protein LOC18791097 isoform X2	--	--	--	--	--	--
Prupe.1G047300	9.0765e-11	0.18517	0.399	0.185	1.86586e-06	5	2.157	Prupe.1G047300_v2.0.a1	Prupe.1G047300	uncharacterized protein LOC18791097 isoform X2	--	--	--	--	--	--
Prupe.1G047500	3.74829e-05	0.147244	1	0.991	0.770536	5	1.009	Prupe.1G047500_v2.0.a1	Prupe.1G047500	pre-mRNA-processing factor 19	--	GO:0000349,GO:0000974,GO:0004842,GO:0005634,GO:0006281,GO:0016567,GO:0045087,GO:0061630,GO:0070534,GO:0071006,GO:0071013	generation of catalytic spliceosome for first transesterification step|Prp19 complex|ubiquitin-protein transferase activity|nucleus|DNA repair|protein ubiquitination|innate immune response|ubiquitin protein ligase activity|protein K63-linked ubiquitination|U2-type catalytic step 1 spliceosome|catalytic step 2 spliceosome	--	--	--
Prupe.1G047500	8.35688e-12	0.288324	0.993	0.992	1.71792e-07	6	1.001	Prupe.1G047500_v2.0.a1	Prupe.1G047500	pre-mRNA-processing factor 19	--	GO:0000349,GO:0000974,GO:0004842,GO:0005634,GO:0006281,GO:0016567,GO:0045087,GO:0061630,GO:0070534,GO:0071006,GO:0071013	generation of catalytic spliceosome for first transesterification step|Prp19 complex|ubiquitin-protein transferase activity|nucleus|DNA repair|protein ubiquitination|innate immune response|ubiquitin protein ligase activity|protein K63-linked ubiquitination|U2-type catalytic step 1 spliceosome|catalytic step 2 spliceosome	--	--	--
Prupe.1G047600	0.000492667	0.133211	0.769	0.642	1	4	1.198	Prupe.1G047600_v2.0.a1	Prupe.1G047600	hypothetical protein PRUPE_1G047600	--	GO:0005739,GO:0034599	mitochondrion|cellular response to oxidative stress	--	--	--
Prupe.1G047600	7.95577e-06	0.237535	0.781	0.646	0.163547	6	1.209	Prupe.1G047600_v2.0.a1	Prupe.1G047600	hypothetical protein PRUPE_1G047600	--	GO:0005739,GO:0034599	mitochondrion|cellular response to oxidative stress	--	--	--
Prupe.1G047700	5.70193e-09	0.0123718	0.135	0.176	0.000117215	1	0.767	Prupe.1G047700_v2.0.a1	Prupe.1G047700	putative disease resistance protein At1g50180 isoform X1	--	--	--	--	--	--
Prupe.1G047700	2.52213e-05	0.0942152	0.251	0.147	0.518475	3	1.707	Prupe.1G047700_v2.0.a1	Prupe.1G047700	putative disease resistance protein At1g50180 isoform X1	--	--	--	--	--	--
Prupe.1G047700	1.97606e-06	0.0739656	0.266	0.152	0.0406219	5	1.75	Prupe.1G047700_v2.0.a1	Prupe.1G047700	putative disease resistance protein At1g50180 isoform X1	--	--	--	--	--	--
Prupe.1G047800	5.74496e-07	0.0896446	0.575	0.595	0.0118099	2	0.966	Prupe.1G047800_v2.0.a1	Prupe.1G047800	hypothetical protein PRUPE_1G047800	--	GO:0005739,GO:0005742,GO:0005774,GO:0006626,GO:0009536,GO:0015450,GO:0016021	mitochondrion|mitochondrial outer membrane translocase complex|vacuolar membrane|protein targeting to mitochondrion|plastid|P-P-bond-hydrolysis-driven protein transmembrane transporter activity|integral component of membrane	--	--	--
Prupe.1G047800	1.49921e-05	0.100422	0.541	0.595	0.308192	6	0.909	Prupe.1G047800_v2.0.a1	Prupe.1G047800	hypothetical protein PRUPE_1G047800	--	GO:0005739,GO:0005742,GO:0005774,GO:0006626,GO:0009536,GO:0015450,GO:0016021	mitochondrion|mitochondrial outer membrane translocase complex|vacuolar membrane|protein targeting to mitochondrion|plastid|P-P-bond-hydrolysis-driven protein transmembrane transporter activity|integral component of membrane	--	--	--
Prupe.1G048000	1.55934e-09	0.13229	0.235	0.1	3.20553e-05	3	2.35	Prupe.1G048000_v2.0.a1	Prupe.1G048000	hypothetical protein PRUPE_1G048000	--	--	--	--	--	--
Prupe.1G048100	8.44253e-05	0.161161	0.406	0.301	1	2	1.349	Prupe.1G048100_v2.0.a1	Prupe.1G048100	uncharacterized protein Pyn_29257	--	--	--	--	--	--
Prupe.1G048100	1.58322e-08	0.0661966	0.458	0.304	0.000325463	5	1.507	Prupe.1G048100_v2.0.a1	Prupe.1G048100	uncharacterized protein Pyn_29257	--	--	--	--	--	--
Prupe.1G048200	0.00219484	0.0151014	0.084	0.052	1	5	1.615	Prupe.1G048200_v2.0.a1	Prupe.1G048200	hypothetical protein PRUPE_1G048200	--	--	--	--	--	--
Prupe.1G048300	6.07161e-07	0.0123532	0.903	0.814	0.0124814	1	1.109	Prupe.1G048300_v2.0.a1	Prupe.1G048300	cysteine-rich repeat secretory protein 3	--	GO:0009506,GO:0010497,GO:0016021,GO:0046739	plasmodesma|plasmodesmata-mediated intercellular transport|integral component of membrane|transport of virus in multicellular host	--	--	--
Prupe.1G048300	0.00195634	0.0972784	0.851	0.834	1	3	1.02	Prupe.1G048300_v2.0.a1	Prupe.1G048300	cysteine-rich repeat secretory protein 3	--	GO:0009506,GO:0010497,GO:0016021,GO:0046739	plasmodesma|plasmodesmata-mediated intercellular transport|integral component of membrane|transport of virus in multicellular host	--	--	--
Prupe.1G048300	4.335e-08	0.147867	0.813	0.84	0.000891145	5	0.968	Prupe.1G048300_v2.0.a1	Prupe.1G048300	cysteine-rich repeat secretory protein 3	--	GO:0009506,GO:0010497,GO:0016021,GO:0046739	plasmodesma|plasmodesmata-mediated intercellular transport|integral component of membrane|transport of virus in multicellular host	--	--	--
Prupe.1G048300	3.23237e-09	0.0859327	1	0.827	6.64478e-05	7	1.209	Prupe.1G048300_v2.0.a1	Prupe.1G048300	cysteine-rich repeat secretory protein 3	--	GO:0009506,GO:0010497,GO:0016021,GO:0046739	plasmodesma|plasmodesmata-mediated intercellular transport|integral component of membrane|transport of virus in multicellular host	--	--	--
Prupe.1G048400	0.00234356	0.0939382	0.273	0.239	1	2	1.142	Prupe.1G048400_v2.0.a1	Prupe.1G048400	hypothetical protein PRUPE_1G048400	--	--	--	--	--	--
Prupe.1G048400	2.66928e-06	0.128401	0.389	0.228	0.0548725	5	1.706	Prupe.1G048400_v2.0.a1	Prupe.1G048400	hypothetical protein PRUPE_1G048400	--	--	--	--	--	--
Prupe.1G048400	1.57539e-05	0.0593959	0.356	0.237	0.323853	6	1.502	Prupe.1G048400_v2.0.a1	Prupe.1G048400	hypothetical protein PRUPE_1G048400	--	--	--	--	--	--
Prupe.1G048500	6.32812e-06	0.00904999	0.206	0.247	0.130087	1	0.834	Prupe.1G048500_v2.0.a1	Prupe.1G048500	hypothetical protein PRUPE_1G048500	--	--	--	--	--	--
Prupe.1G048500	5.89026e-10	0.00955252	0.32	0.226	1.21086e-05	5	1.416	Prupe.1G048500_v2.0.a1	Prupe.1G048500	hypothetical protein PRUPE_1G048500	--	--	--	--	--	--
Prupe.1G048500	0.000514628	0.0652339	0.336	0.228	1	6	1.474	Prupe.1G048500_v2.0.a1	Prupe.1G048500	hypothetical protein PRUPE_1G048500	--	--	--	--	--	--
Prupe.1G048600	5.68604e-10	0.00992193	0.126	0.17	1.16888e-05	1	0.741	Prupe.1G048600_v2.0.a1	Prupe.1G048600	MADS-box protein 24	MADS-M-type	GO:0000982,GO:0003700,GO:0005634,GO:0007275,GO:0008134,GO:0043565,GO:0044212,GO:0046983	transcription factor activity, RNA polymerase II proximal promoter sequence-specific DNA binding|DNA-binding transcription factor activity|nucleus|multicellular organism development|transcription factor binding|sequence-specific DNA binding|transcription regulatory region DNA binding|protein dimerization activity	--	--	--
Prupe.1G048600	0.000128288	0.0161134	0.201	0.149	1	3	1.349	Prupe.1G048600_v2.0.a1	Prupe.1G048600	MADS-box protein 24	MADS-M-type	GO:0000982,GO:0003700,GO:0005634,GO:0007275,GO:0008134,GO:0043565,GO:0044212,GO:0046983	transcription factor activity, RNA polymerase II proximal promoter sequence-specific DNA binding|DNA-binding transcription factor activity|nucleus|multicellular organism development|transcription factor binding|sequence-specific DNA binding|transcription regulatory region DNA binding|protein dimerization activity	--	--	--
Prupe.1G048800	2.60742e-06	0.171669	0.337	0.201	0.0536007	3	1.677	Prupe.1G048800_v2.0.a1	Prupe.1G048800	hypothetical protein PRUPE_1G048800	--	GO:0003723,GO:0006397,GO:0009507	RNA binding|mRNA processing|chloroplast	--	--	--
Prupe.1G048800	1.0913e-23	0.408645	0.532	0.187	2.24339e-19	5	2.845	Prupe.1G048800_v2.0.a1	Prupe.1G048800	hypothetical protein PRUPE_1G048800	--	GO:0003723,GO:0006397,GO:0009507	RNA binding|mRNA processing|chloroplast	--	--	--
Prupe.1G048900	4.11147e-21	0.271293	0.997	0.994	8.45194e-17	2	1.003	Prupe.1G048900_v2.0.a1	Prupe.1G048900	hypothetical protein PRUPE_1G048900	--	GO:0003723,GO:0003729,GO:0005829,GO:0010494,GO:0016579,GO:0034517,GO:0051028,GO:0060628,GO:1905538,GO:1990861,GO:1990904	RNA binding|mRNA binding|cytosol|cytoplasmic stress granule|protein deubiquitination|ribophagy|mRNA transport|regulation of ER to Golgi vesicle-mediated transport|polysome binding|Ubp3-Bre5 deubiquitination complex|ribonucleoprotein complex	--	--	--
Prupe.1G048900	0.00593538	0.10802	1	0.994	1	6	1.006	Prupe.1G048900_v2.0.a1	Prupe.1G048900	hypothetical protein PRUPE_1G048900	--	GO:0003723,GO:0003729,GO:0005829,GO:0010494,GO:0016579,GO:0034517,GO:0051028,GO:0060628,GO:1905538,GO:1990861,GO:1990904	RNA binding|mRNA binding|cytosol|cytoplasmic stress granule|protein deubiquitination|ribophagy|mRNA transport|regulation of ER to Golgi vesicle-mediated transport|polysome binding|Ubp3-Bre5 deubiquitination complex|ribonucleoprotein complex	--	--	--
Prupe.1G049000	0.000546771	0.123591	0.935	0.894	1	3	1.046	Prupe.1G049000_v2.0.a1	Prupe.1G049000	hypothetical protein PRUPE_1G049000	--	--	--	--	--	--
Prupe.1G049000	5.23023e-05	0.139058	0.906	0.9	1	5	1.007	Prupe.1G049000_v2.0.a1	Prupe.1G049000	hypothetical protein PRUPE_1G049000	--	--	--	--	--	--
Prupe.1G049000	1.48144e-07	0.245005	0.932	0.898	0.0030454	6	1.038	Prupe.1G049000_v2.0.a1	Prupe.1G049000	hypothetical protein PRUPE_1G049000	--	--	--	--	--	--
Prupe.1G049200	5.44795e-08	0.105633	0.232	0.196	0.00111994	1	1.184	Prupe.1G049200_v2.0.a1	Prupe.1G049200	hypothetical protein PRUPE_1G049200	--	GO:0003700,GO:0005634,GO:0009734,GO:0009880,GO:0010051,GO:0045892,GO:0048364	DNA-binding transcription factor activity|nucleus|auxin-activated signaling pathway|embryonic pattern specification|xylem and phloem pattern formation|negative regulation of transcription, DNA-templated|root development	ko04075	Plant hormone signal transduction	IAA10
Prupe.1G049200	0.000728682	0.0665533	0.276	0.19	1	3	1.453	Prupe.1G049200_v2.0.a1	Prupe.1G049200	hypothetical protein PRUPE_1G049200	--	GO:0003700,GO:0005634,GO:0009734,GO:0009880,GO:0010051,GO:0045892,GO:0048364	DNA-binding transcription factor activity|nucleus|auxin-activated signaling pathway|embryonic pattern specification|xylem and phloem pattern formation|negative regulation of transcription, DNA-templated|root development	ko04075	Plant hormone signal transduction	IAA10
Prupe.1G049300	9.74174e-07	0.13721	0.997	0.999	0.0200261	2	0.998	Prupe.1G049300_v2.0.a1	Prupe.1G049300	hypothetical protein PRUPE_1G049300	--	GO:0003861,GO:0009098,GO:0009507,GO:0009536,GO:0009570,GO:0019761,GO:0046686,GO:0046872,GO:0050486,GO:0051539	3-isopropylmalate dehydratase activity|leucine biosynthetic process|chloroplast|plastid|chloroplast stroma|glucosinolate biosynthetic process|response to cadmium ion|metal ion binding|intramolecular transferase activity, transferring hydroxy groups|4 iron, 4 sulfur cluster binding	--	--	--
Prupe.1G049300	8.42412e-06	0.159268	1	0.998	0.173175	6	1.002	Prupe.1G049300_v2.0.a1	Prupe.1G049300	hypothetical protein PRUPE_1G049300	--	GO:0003861,GO:0009098,GO:0009507,GO:0009536,GO:0009570,GO:0019761,GO:0046686,GO:0046872,GO:0050486,GO:0051539	3-isopropylmalate dehydratase activity|leucine biosynthetic process|chloroplast|plastid|chloroplast stroma|glucosinolate biosynthetic process|response to cadmium ion|metal ion binding|intramolecular transferase activity, transferring hydroxy groups|4 iron, 4 sulfur cluster binding	--	--	--
Prupe.1G049400	0.00131469	0.0899118	0.882	0.913	1	5	0.966	Prupe.1G049400_v2.0.a1	Prupe.1G049400	hypothetical protein PRUPE_1G049400	--	GO:0009909,GO:0016592,GO:0050832	regulation of flower development|mediator complex|defense response to fungus	--	--	--
Prupe.1G049400	0.00608656	0.11543	0.925	0.908	1	6	1.019	Prupe.1G049400_v2.0.a1	Prupe.1G049400	hypothetical protein PRUPE_1G049400	--	GO:0009909,GO:0016592,GO:0050832	regulation of flower development|mediator complex|defense response to fungus	--	--	--
Prupe.1G049400	1.21106e-05	0.00978687	1	0.904	0.248957	7	1.106	Prupe.1G049400_v2.0.a1	Prupe.1G049400	hypothetical protein PRUPE_1G049400	--	GO:0009909,GO:0016592,GO:0050832	regulation of flower development|mediator complex|defense response to fungus	--	--	--
Prupe.1G049600	9.29832e-07	0.0665366	0.08	0.021	0.0191146	3	3.81	Prupe.1G049600_v2.0.a1	Prupe.1G049600	bypass of stop codon protein 1	--	--	--	--	--	--
Prupe.1G049600	1.66758e-05	0.0977423	0.065	0.027	0.342803	4	2.407	Prupe.1G049600_v2.0.a1	Prupe.1G049600	bypass of stop codon protein 1	--	--	--	--	--	--
Prupe.1G050200	0.00596586	0.0915639	0.74	0.645	1	3	1.147	Prupe.1G050200_v2.0.a1	Prupe.1G050200	DNA mismatch repair protein MSH1, mitochondrial isoform X1	--	GO:0000002,GO:0003677,GO:0003684,GO:0005524,GO:0005739,GO:0006298,GO:0008094,GO:0009408,GO:0009507,GO:0009536,GO:0030983,GO:0032042,GO:0032300,GO:0042651	mitochondrial genome maintenance|DNA binding|damaged DNA binding|ATP binding|mitochondrion|mismatch repair|DNA-dependent ATPase activity|response to heat|chloroplast|plastid|mismatched DNA binding|mitochondrial DNA metabolic process|mismatch repair complex|thylakoid membrane	--	--	--
Prupe.1G050200	9.1183e-18	0.375948	0.862	0.637	1.87445e-13	5	1.353	Prupe.1G050200_v2.0.a1	Prupe.1G050200	DNA mismatch repair protein MSH1, mitochondrial isoform X1	--	GO:0000002,GO:0003677,GO:0003684,GO:0005524,GO:0005739,GO:0006298,GO:0008094,GO:0009408,GO:0009507,GO:0009536,GO:0030983,GO:0032042,GO:0032300,GO:0042651	mitochondrial genome maintenance|DNA binding|damaged DNA binding|ATP binding|mitochondrion|mismatch repair|DNA-dependent ATPase activity|response to heat|chloroplast|plastid|mismatched DNA binding|mitochondrial DNA metabolic process|mismatch repair complex|thylakoid membrane	--	--	--
Prupe.1G050200	1.2903e-08	0.277337	0.747	0.654	0.000265247	6	1.142	Prupe.1G050200_v2.0.a1	Prupe.1G050200	DNA mismatch repair protein MSH1, mitochondrial isoform X1	--	GO:0000002,GO:0003677,GO:0003684,GO:0005524,GO:0005739,GO:0006298,GO:0008094,GO:0009408,GO:0009507,GO:0009536,GO:0030983,GO:0032042,GO:0032300,GO:0042651	mitochondrial genome maintenance|DNA binding|damaged DNA binding|ATP binding|mitochondrion|mismatch repair|DNA-dependent ATPase activity|response to heat|chloroplast|plastid|mismatched DNA binding|mitochondrial DNA metabolic process|mismatch repair complex|thylakoid membrane	--	--	--
Prupe.1G050600	9.50665e-09	0.176237	0.596	0.377	0.000195428	5	1.581	Prupe.1G050600_v2.0.a1	Prupe.1G050600	hypothetical protein PRUPE_1G050600	--	GO:0005524,GO:0005739,GO:0009507,GO:0030956,GO:0032543,GO:0050567,GO:0070681	ATP binding|mitochondrion|chloroplast|glutamyl-tRNA(Gln) amidotransferase complex|mitochondrial translation|glutaminyl-tRNA synthase (glutamine-hydrolyzing) activity|glutaminyl-tRNAGln biosynthesis via transamidation	ko00970	Aminoacyl-tRNA biosynthesis	GATB
Prupe.1G050600	3.30235e-22	0.0303641	0.667	0.384	6.78864e-18	7	1.737	Prupe.1G050600_v2.0.a1	Prupe.1G050600	hypothetical protein PRUPE_1G050600	--	GO:0005524,GO:0005739,GO:0009507,GO:0030956,GO:0032543,GO:0050567,GO:0070681	ATP binding|mitochondrion|chloroplast|glutamyl-tRNA(Gln) amidotransferase complex|mitochondrial translation|glutaminyl-tRNA synthase (glutamine-hydrolyzing) activity|glutaminyl-tRNAGln biosynthesis via transamidation	ko00970	Aminoacyl-tRNA biosynthesis	GATB
Prupe.1G050700	4.76882e-06	0.082705	0.616	0.454	0.0980327	5	1.357	Prupe.1G050700_v2.0.a1	Prupe.1G050700	hypothetical protein PRUPE_1G050700	--	--	--	--	--	--
Prupe.1G050700	1.12658e-21	0.235281	0.847	0.448	2.31592e-17	7	1.891	Prupe.1G050700_v2.0.a1	Prupe.1G050700	hypothetical protein PRUPE_1G050700	--	--	--	--	--	--
Prupe.1G050800	0.000204011	0.0683275	0.685	0.545	1	5	1.257	Prupe.1G050800_v2.0.a1	Prupe.1G050800	histone-lysine N-methyltransferase family member SUVH9	--	GO:0000775,GO:0003677,GO:0005634,GO:0008270,GO:0009294,GO:0018024,GO:0080188	chromosome, centromeric region|DNA binding|nucleus|zinc ion binding|DNA mediated transformation|histone-lysine N-methyltransferase activity|RNA-directed DNA methylation	--	--	--
Prupe.1G050800	1.80649e-07	0.269681	0.692	0.549	0.0037136	6	1.26	Prupe.1G050800_v2.0.a1	Prupe.1G050800	histone-lysine N-methyltransferase family member SUVH9	--	GO:0000775,GO:0003677,GO:0005634,GO:0008270,GO:0009294,GO:0018024,GO:0080188	chromosome, centromeric region|DNA binding|nucleus|zinc ion binding|DNA mediated transformation|histone-lysine N-methyltransferase activity|RNA-directed DNA methylation	--	--	--
Prupe.1G050900	6.82052e-170	1.09299	0.991	0.884	1.40209e-165	3	1.121	Prupe.1G050900_v2.0.a1	Prupe.1G050900	hypothetical protein PRUPE_1G050900	--	GO:0016021	integral component of membrane	--	--	--
Prupe.1G050900	5.10004e-05	0.145813	0.916	0.901	1	5	1.017	Prupe.1G050900_v2.0.a1	Prupe.1G050900	hypothetical protein PRUPE_1G050900	--	GO:0016021	integral component of membrane	--	--	--
Prupe.1G050900	1.61766e-06	0.133484	1	0.896	0.0332542	7	1.116	Prupe.1G050900_v2.0.a1	Prupe.1G050900	hypothetical protein PRUPE_1G050900	--	GO:0016021	integral component of membrane	--	--	--
Prupe.1G051000	0.00410077	0.0755758	0.708	0.588	1	4	1.204	Prupe.1G051000_v2.0.a1	Prupe.1G051000	surfeit locus protein 6	--	--	--	--	--	--
Prupe.1G051000	8.23327e-29	0.065791	0.955	0.579	1.69251e-24	7	1.649	Prupe.1G051000_v2.0.a1	Prupe.1G051000	surfeit locus protein 6	--	--	--	--	--	--
Prupe.1G051200	0.000107905	0.0582335	0.337	0.243	1	3	1.387	Prupe.1G051200_v2.0.a1	Prupe.1G051200	hypothetical protein PRUPE_1G051200	--	--	--	--	--	--
Prupe.1G051300	0.00226977	0.111992	0.319	0.275	1	4	1.16	Prupe.1G051300_v2.0.a1	Prupe.1G051300	hypothetical protein PRUPE_1G051300	MYB	GO:0005634,GO:0009409,GO:0009651,GO:0009737,GO:0009751,GO:0043565,GO:0045893,GO:0046686,GO:1901002,GO:1902584	nucleus|response to cold|response to salt stress|response to abscisic acid|response to salicylic acid|sequence-specific DNA binding|positive regulation of transcription, DNA-templated|response to cadmium ion|positive regulation of response to salt stress|positive regulation of response to water deprivation	--	--	AtMYB79
Prupe.1G051300	5.9437e-10	0.139058	0.458	0.258	1.22185e-05	5	1.775	Prupe.1G051300_v2.0.a1	Prupe.1G051300	hypothetical protein PRUPE_1G051300	MYB	GO:0005634,GO:0009409,GO:0009651,GO:0009737,GO:0009751,GO:0043565,GO:0045893,GO:0046686,GO:1901002,GO:1902584	nucleus|response to cold|response to salt stress|response to abscisic acid|response to salicylic acid|sequence-specific DNA binding|positive regulation of transcription, DNA-templated|response to cadmium ion|positive regulation of response to salt stress|positive regulation of response to water deprivation	--	--	AtMYB79
Prupe.1G051400	0.00815232	0.00773164	0.099	0.071	1	5	1.394	Prupe.1G051400_v2.0.a1	Prupe.1G051400	pentatricopeptide repeat-containing protein At3g12770	--	--	--	--	--	--
Prupe.1G051600	2.23531e-08	0.000741433	0.152	0.112	0.000459513	3	1.357	Prupe.1G051600_v2.0.a1	Prupe.1G051600	hypothetical protein PRUPE_1G051600	--	GO:0016021,GO:0031969	integral component of membrane|chloroplast membrane	--	--	--
Prupe.1G051600	0.00389994	0.114396	0.199	0.108	1	4	1.843	Prupe.1G051600_v2.0.a1	Prupe.1G051600	hypothetical protein PRUPE_1G051600	--	GO:0016021,GO:0031969	integral component of membrane|chloroplast membrane	--	--	--
Prupe.1G051600	0.00155692	0.0687484	0.192	0.11	1	5	1.745	Prupe.1G051600_v2.0.a1	Prupe.1G051600	hypothetical protein PRUPE_1G051600	--	GO:0016021,GO:0031969	integral component of membrane|chloroplast membrane	--	--	--
Prupe.1G051600	0.00635974	0.107886	0.212	0.111	1	6	1.91	Prupe.1G051600_v2.0.a1	Prupe.1G051600	hypothetical protein PRUPE_1G051600	--	GO:0016021,GO:0031969	integral component of membrane|chloroplast membrane	--	--	--
Prupe.1G052300	3.99582e-19	0.32967	0.949	0.878	8.21422e-15	4	1.081	Prupe.1G052300_v2.0.a1	Prupe.1G052300	haloacid dehalogenase-like hydrolase domain-containing protein At2g33255	--	GO:0009507,GO:0016311,GO:0016791,GO:0046872	chloroplast|dephosphorylation|phosphatase activity|metal ion binding	--	--	--
Prupe.1G052300	4.26084e-06	0.120512	0.842	0.892	0.0875901	5	0.944	Prupe.1G052300_v2.0.a1	Prupe.1G052300	haloacid dehalogenase-like hydrolase domain-containing protein At2g33255	--	GO:0009507,GO:0016311,GO:0016791,GO:0046872	chloroplast|dephosphorylation|phosphatase activity|metal ion binding	--	--	--
Prupe.1G052400	0.000772537	0.0923539	0.11	0.05	1	2	2.2	Prupe.1G052400_v2.0.a1	Prupe.1G052400	ammonium transporter 1 member 1	--	GO:0005634,GO:0005886,GO:0005887,GO:0008519,GO:0009506,GO:0009737,GO:0010311,GO:0015696,GO:0043621,GO:0051258,GO:0072488,GO:0080167,GO:0080181	nucleus|plasma membrane|integral component of plasma membrane|ammonium transmembrane transporter activity|plasmodesma|response to abscisic acid|lateral root formation|ammonium transport|protein self-association|protein polymerization|ammonium transmembrane transport|response to karrikin|lateral root branching	--	--	--
Prupe.1G052500	1.59534e-24	0.277572	0.859	0.834	3.27955e-20	2	1.03	Prupe.1G052500_v2.0.a1	Prupe.1G052500	hypothetical protein PRUPE_1G052500	--	GO:0004175,GO:0005739,GO:0008236,GO:0009543,GO:0009579,GO:0031977	endopeptidase activity|mitochondrion|serine-type peptidase activity|chloroplast thylakoid lumen|thylakoid|thylakoid lumen	--	--	--
Prupe.1G052500	8.91583e-05	0.128503	0.901	0.831	1	5	1.084	Prupe.1G052500_v2.0.a1	Prupe.1G052500	hypothetical protein PRUPE_1G052500	--	GO:0004175,GO:0005739,GO:0008236,GO:0009543,GO:0009579,GO:0031977	endopeptidase activity|mitochondrion|serine-type peptidase activity|chloroplast thylakoid lumen|thylakoid|thylakoid lumen	--	--	--
Prupe.1G052600	2.22451e-10	0.17701	0.461	0.267	4.57292e-06	3	1.727	Prupe.1G052600_v2.0.a1	Prupe.1G052600	hypothetical protein PRUPE_1G052600	--	--	--	--	--	--
Prupe.1G052600	1.47369e-05	0.153283	0.448	0.283	0.302946	5	1.583	Prupe.1G052600_v2.0.a1	Prupe.1G052600	hypothetical protein PRUPE_1G052600	--	--	--	--	--	--
Prupe.1G052700	5.2888e-06	0.125028	1	0.993	0.108722	3	1.007	Prupe.1G052700_v2.0.a1	Prupe.1G052700	small acidic protein 1	--	GO:0009733,GO:0009734,GO:0040029	response to auxin|auxin-activated signaling pathway|regulation of gene expression, epigenetic	--	--	--
Prupe.1G052700	4.6594e-05	0.00772999	1	0.994	0.957832	7	1.006	Prupe.1G052700_v2.0.a1	Prupe.1G052700	small acidic protein 1	--	GO:0009733,GO:0009734,GO:0040029	response to auxin|auxin-activated signaling pathway|regulation of gene expression, epigenetic	--	--	--
Prupe.1G053600	4.53391e-08	0.118756	0.882	0.947	0.000932037	5	0.931	Prupe.1G053600_v2.0.a1	Prupe.1G053600	uncharacterized protein LOC18793419	--	GO:0000790,GO:0003682,GO:0005829,GO:0048188,GO:0051568,GO:0070869,GO:0080182	nuclear chromatin|chromatin binding|cytosol|Set1C/COMPASS complex|histone H3-K4 methylation|heterochromatin assembly involved in chromatin silencing|histone H3-K4 trimethylation	--	--	--
Prupe.1G053800	5.34996e-24	0.186197	1	0.995	1.09979e-19	3	1.005	Prupe.1G053800_v2.0.a1	Prupe.1G053800	hypothetical protein PRUPE_1G053800	--	GO:0005634,GO:0005829,GO:0005983,GO:0009414,GO:0009507,GO:0016161,GO:0102229	nucleus|cytosol|starch catabolic process|response to water deprivation|chloroplast|beta-amylase activity|amylopectin maltohydrolase activity	ko00500	Starch and sucrose metabolism	BAM1
Prupe.1G053800	6.14749e-74	0.744689	1	0.996	1.26374e-69	4	1.004	Prupe.1G053800_v2.0.a1	Prupe.1G053800	hypothetical protein PRUPE_1G053800	--	GO:0005634,GO:0005829,GO:0005983,GO:0009414,GO:0009507,GO:0016161,GO:0102229	nucleus|cytosol|starch catabolic process|response to water deprivation|chloroplast|beta-amylase activity|amylopectin maltohydrolase activity	ko00500	Starch and sucrose metabolism	BAM1
Prupe.1G053900	7.62481e-272	1.40043	1	0.991	1.56743e-267	2	1.009	Prupe.1G053900_v2.0.a1	Prupe.1G053900	hypothetical protein PRUPE_1G053900	--	--	--	--	--	--
Prupe.1G054000	7.02945e-27	0.39193	0.847	0.7	1.44505e-22	5	1.21	Prupe.1G054000_v2.0.a1	Prupe.1G054000	hypothetical protein PRUPE_1G054000	--	GO:0005576,GO:0006629,GO:0030600,GO:0045493	extracellular region|lipid metabolic process|feruloyl esterase activity|xylan catabolic process	--	--	--
Prupe.1G054000	2.31085e-06	0.225801	0.795	0.709	0.0475041	6	1.121	Prupe.1G054000_v2.0.a1	Prupe.1G054000	hypothetical protein PRUPE_1G054000	--	GO:0005576,GO:0006629,GO:0030600,GO:0045493	extracellular region|lipid metabolic process|feruloyl esterase activity|xylan catabolic process	--	--	--
Prupe.1G054100	4.30264e-21	0.283195	0.381	0.132	8.84493e-17	3	2.886	Prupe.1G054100_v2.0.a1	Prupe.1G054100	uncharacterized protein LOC18791675	--	--	--	--	--	--
Prupe.1G054100	0.00955417	0.0700651	0.251	0.166	1	5	1.512	Prupe.1G054100_v2.0.a1	Prupe.1G054100	uncharacterized protein LOC18791675	--	--	--	--	--	--
Prupe.1G054200	0.000492568	0.0224872	0.177	0.196	1	1	0.903	Prupe.1G054200_v2.0.a1	Prupe.1G054200	myosin-6	--	GO:0003774,GO:0005516,GO:0005524,GO:0005737,GO:0007015,GO:0016459,GO:0030048,GO:0051015	motor activity|calmodulin binding|ATP binding|cytoplasm|actin filament organization|myosin complex|actin filament-based movement|actin filament binding	--	--	XI-A
Prupe.1G054200	1.32713e-08	0.20506	0.307	0.163	0.000272818	2	1.883	Prupe.1G054200_v2.0.a1	Prupe.1G054200	myosin-6	--	GO:0003774,GO:0005516,GO:0005524,GO:0005737,GO:0007015,GO:0016459,GO:0030048,GO:0051015	motor activity|calmodulin binding|ATP binding|cytoplasm|actin filament organization|myosin complex|actin filament-based movement|actin filament binding	--	--	XI-A
Prupe.1G054200	0.00353513	0.111712	0.301	0.182	1	6	1.654	Prupe.1G054200_v2.0.a1	Prupe.1G054200	myosin-6	--	GO:0003774,GO:0005516,GO:0005524,GO:0005737,GO:0007015,GO:0016459,GO:0030048,GO:0051015	motor activity|calmodulin binding|ATP binding|cytoplasm|actin filament organization|myosin complex|actin filament-based movement|actin filament binding	--	--	XI-A
Prupe.1G054400	0.00625006	0.0435341	0.322	0.253	1	3	1.273	Prupe.1G054400_v2.0.a1	Prupe.1G054400	hypothetical protein PRUPE_1G054400	--	GO:0009507,GO:0015994,GO:0033354,GO:0046872,GO:0051536,GO:0090415	chloroplast|chlorophyll metabolic process|chlorophyll cycle|metal ion binding|iron-sulfur cluster binding|7-hydroxymethyl chlorophyll a reductase activity	--	--	--
Prupe.1G054400	7.61927e-32	0.420847	0.645	0.218	1.56629e-27	5	2.959	Prupe.1G054400_v2.0.a1	Prupe.1G054400	hypothetical protein PRUPE_1G054400	--	GO:0009507,GO:0015994,GO:0033354,GO:0046872,GO:0051536,GO:0090415	chloroplast|chlorophyll metabolic process|chlorophyll cycle|metal ion binding|iron-sulfur cluster binding|7-hydroxymethyl chlorophyll a reductase activity	--	--	--
Prupe.1G054400	1.70938e-08	0.242505	0.493	0.246	0.000351397	6	2.004	Prupe.1G054400_v2.0.a1	Prupe.1G054400	hypothetical protein PRUPE_1G054400	--	GO:0009507,GO:0015994,GO:0033354,GO:0046872,GO:0051536,GO:0090415	chloroplast|chlorophyll metabolic process|chlorophyll cycle|metal ion binding|iron-sulfur cluster binding|7-hydroxymethyl chlorophyll a reductase activity	--	--	--
Prupe.1G054600	5.24742e-19	0.401015	0.7	0.449	1.07871e-14	5	1.559	Prupe.1G054600_v2.0.a1	Prupe.1G054600	7-hydroxymethyl chlorophyll a reductase, chloroplastic isoform X1	--	GO:0009507,GO:0015994,GO:0033354,GO:0046872,GO:0051536,GO:0090415	chloroplast|chlorophyll metabolic process|chlorophyll cycle|metal ion binding|iron-sulfur cluster binding|7-hydroxymethyl chlorophyll a reductase activity	--	--	--
Prupe.1G054600	0.000780995	0.206499	0.623	0.464	1	6	1.343	Prupe.1G054600_v2.0.a1	Prupe.1G054600	7-hydroxymethyl chlorophyll a reductase, chloroplastic isoform X1	--	GO:0009507,GO:0015994,GO:0033354,GO:0046872,GO:0051536,GO:0090415	chloroplast|chlorophyll metabolic process|chlorophyll cycle|metal ion binding|iron-sulfur cluster binding|7-hydroxymethyl chlorophyll a reductase activity	--	--	--
Prupe.1G054600	5.80776e-26	0.104993	0.838	0.454	1.1939e-21	7	1.846	Prupe.1G054600_v2.0.a1	Prupe.1G054600	7-hydroxymethyl chlorophyll a reductase, chloroplastic isoform X1	--	GO:0009507,GO:0015994,GO:0033354,GO:0046872,GO:0051536,GO:0090415	chloroplast|chlorophyll metabolic process|chlorophyll cycle|metal ion binding|iron-sulfur cluster binding|7-hydroxymethyl chlorophyll a reductase activity	--	--	--
Prupe.1G054700	7.35761e-20	0.065239	0.874	0.554	1.5125e-15	7	1.578	Prupe.1G054700_v2.0.a1	Prupe.1G054700	hypothetical protein PRUPE_1G054700	--	GO:0005634,GO:0005829,GO:0006355,GO:0009908,GO:0009965,GO:0010091,GO:0040008,GO:0048316,GO:0048826,GO:0051781	nucleus|cytosol|regulation of transcription, DNA-templated|flower development|leaf morphogenesis|trichome branching|regulation of growth|seed development|cotyledon morphogenesis|positive regulation of cell division	--	--	--
Prupe.1G056200	2.40266e-26	0.283448	1	0.991	4.93916e-22	2	1.009	Prupe.1G056200_v2.0.a1	Prupe.1G056200	hypothetical protein PRUPE_1G056200	--	GO:0005739,GO:0005747,GO:0009793,GO:0009853,GO:0016021,GO:0031966,GO:0045271,GO:0055114	mitochondrion|mitochondrial respiratory chain complex I|embryo development ending in seed dormancy|photorespiration|integral component of membrane|mitochondrial membrane|respiratory chain complex I|oxidation-reduction process	--	--	--
Prupe.1G056300	6.51666e-24	0.287435	0.978	0.965	1.33963e-19	2	1.013	Prupe.1G056300_v2.0.a1	Prupe.1G056300	hypothetical protein PRUPE_1G056300	--	GO:0005524,GO:0005739,GO:0042026	ATP binding|mitochondrion|protein refolding	--	--	--
Prupe.1G056300	0.00293938	0.00843778	0.946	0.97	1	5	0.975	Prupe.1G056300_v2.0.a1	Prupe.1G056300	hypothetical protein PRUPE_1G056300	--	GO:0005524,GO:0005739,GO:0042026	ATP binding|mitochondrion|protein refolding	--	--	--
Prupe.1G056300	7.45566e-06	0.171396	0.993	0.965	0.153266	6	1.029	Prupe.1G056300_v2.0.a1	Prupe.1G056300	hypothetical protein PRUPE_1G056300	--	GO:0005524,GO:0005739,GO:0042026	ATP binding|mitochondrion|protein refolding	--	--	--
Prupe.1G056400	0.00290459	0.0818678	0.887	0.912	1	5	0.973	Prupe.1G056400_v2.0.a1	Prupe.1G056400	hypothetical protein PRUPE_1G056400	--	GO:0005634,GO:0006325,GO:0035064,GO:0040008,GO:0046872	nucleus|chromatin organization|methylated histone binding|regulation of growth|metal ion binding	--	--	--
Prupe.1G056400	2.21988e-06	0.140507	1	0.904	0.045634	7	1.106	Prupe.1G056400_v2.0.a1	Prupe.1G056400	hypothetical protein PRUPE_1G056400	--	GO:0005634,GO:0006325,GO:0035064,GO:0040008,GO:0046872	nucleus|chromatin organization|methylated histone binding|regulation of growth|metal ion binding	--	--	--
Prupe.1G056900	0	0.0237089	0.094	0.047	0	5	2	Prupe.1G056900_v2.0.a1	Prupe.1G056900	hydroxyethylthiazole kinase	--	GO:0004417,GO:0005524,GO:0009228,GO:0009229,GO:0036172,GO:0046872	hydroxyethylthiazole kinase activity|ATP binding|thiamine biosynthetic process|thiamine diphosphate biosynthetic process|thiamine salvage|metal ion binding	--	--	--
Prupe.1G057400	2.89901e-05	0.133388	0.458	0.448	0.595949	4	1.022	Prupe.1G057400_v2.0.a1	Prupe.1G057400	hypothetical protein PRUPE_1G057400	--	GO:0000139,GO:0005794,GO:0008375,GO:0009826,GO:0015020,GO:0016021	Golgi membrane|Golgi apparatus|acetylglucosaminyltransferase activity|unidimensional cell growth|glucuronosyltransferase activity|integral component of membrane	--	--	--
Prupe.1G057400	0.00237809	0.0346241	0.537	0.438	1	5	1.226	Prupe.1G057400_v2.0.a1	Prupe.1G057400	hypothetical protein PRUPE_1G057400	--	GO:0000139,GO:0005794,GO:0008375,GO:0009826,GO:0015020,GO:0016021	Golgi membrane|Golgi apparatus|acetylglucosaminyltransferase activity|unidimensional cell growth|glucuronosyltransferase activity|integral component of membrane	--	--	--
Prupe.1G057400	6.09752e-05	0.233514	0.623	0.434	1	6	1.435	Prupe.1G057400_v2.0.a1	Prupe.1G057400	hypothetical protein PRUPE_1G057400	--	GO:0000139,GO:0005794,GO:0008375,GO:0009826,GO:0015020,GO:0016021	Golgi membrane|Golgi apparatus|acetylglucosaminyltransferase activity|unidimensional cell growth|glucuronosyltransferase activity|integral component of membrane	--	--	--
Prupe.1G057500	0.00166861	0.157905	0.69	0.564	1	5	1.223	Prupe.1G057500_v2.0.a1	Prupe.1G057500	hypothetical protein PRUPE_1G057500	--	GO:0005384,GO:0009507,GO:0009706,GO:0009941,GO:0016021,GO:0071421	manganese ion transmembrane transporter activity|chloroplast|chloroplast inner membrane|chloroplast envelope|integral component of membrane|manganese ion transmembrane transport	--	--	--
Prupe.1G057500	0.00399059	0.163607	0.644	0.572	1	6	1.126	Prupe.1G057500_v2.0.a1	Prupe.1G057500	hypothetical protein PRUPE_1G057500	--	GO:0005384,GO:0009507,GO:0009706,GO:0009941,GO:0016021,GO:0071421	manganese ion transmembrane transporter activity|chloroplast|chloroplast inner membrane|chloroplast envelope|integral component of membrane|manganese ion transmembrane transport	--	--	--
Prupe.1G057500	2.73079e-27	0.0337903	0.91	0.557	5.61369e-23	7	1.634	Prupe.1G057500_v2.0.a1	Prupe.1G057500	hypothetical protein PRUPE_1G057500	--	GO:0005384,GO:0009507,GO:0009706,GO:0009941,GO:0016021,GO:0071421	manganese ion transmembrane transporter activity|chloroplast|chloroplast inner membrane|chloroplast envelope|integral component of membrane|manganese ion transmembrane transport	--	--	--
Prupe.1G057600	0.00298077	0.0887698	0.31	0.215	1	3	1.442	Prupe.1G057600_v2.0.a1	Prupe.1G057600	hypothetical protein PRUPE_1G057600	--	--	--	--	--	--
Prupe.1G057600	0.000300743	0.0530289	0.315	0.222	1	5	1.419	Prupe.1G057600_v2.0.a1	Prupe.1G057600	hypothetical protein PRUPE_1G057600	--	--	--	--	--	--
Prupe.1G058700	3.73404e-07	0.0715095	0.052	0.006	0.00767606	2	8.667	Prupe.1G058700_v2.0.a1	Prupe.1G058700	hypothetical protein PRUPE_1G058700	--	--	--	--	--	--
Prupe.1G058800	0.00611823	0.0697166	0.105	0.053	1	2	1.981	Prupe.1G058800_v2.0.a1	Prupe.1G058800	hypothetical protein PRUPE_1G058800	--	--	--	--	--	--
Prupe.1G060000	5.77304e-33	0.352421	0.699	0.407	1.18676e-28	1	1.717	Prupe.1G060000_v2.0.a1	Prupe.1G060000	hypothetical protein PRUPE_1G060000	--	GO:0005576,GO:0060320	extracellular region|rejection of self pollen	--	--	--
Prupe.1G060000	7.90438e-09	0.170204	0.533	0.47	0.00016249	2	1.134	Prupe.1G060000_v2.0.a1	Prupe.1G060000	hypothetical protein PRUPE_1G060000	--	GO:0005576,GO:0060320	extracellular region|rejection of self pollen	--	--	--
Prupe.1G060000	9.67927e-59	0.100276	0.955	0.452	1.98977e-54	7	2.113	Prupe.1G060000_v2.0.a1	Prupe.1G060000	hypothetical protein PRUPE_1G060000	--	GO:0005576,GO:0060320	extracellular region|rejection of self pollen	--	--	--
Prupe.1G060300	0.00260898	0.0838265	0.103	0.031	1	6	3.323	Prupe.1G060300_v2.0.a1	Prupe.1G060300	uncharacterized protein LOC18790513 isoform X1	--	--	--	--	--	--
Prupe.1G060800	0.00087944	0.12287	0.792	0.661	1	4	1.198	Prupe.1G060800_v2.0.a1	Prupe.1G060800	hypothetical protein PRUPE_1G060800	--	GO:0000166,GO:0005737,GO:0009117,GO:0009143,GO:0009204,GO:0035529,GO:0046872,GO:0047429	nucleotide binding|cytoplasm|nucleotide metabolic process|nucleoside triphosphate catabolic process|deoxyribonucleoside triphosphate catabolic process|NADH pyrophosphatase activity|metal ion binding|nucleoside-triphosphate diphosphatase activity	--	--	--
Prupe.1G060800	7.48043e-25	0.033079	0.982	0.657	1.53775e-20	7	1.495	Prupe.1G060800_v2.0.a1	Prupe.1G060800	hypothetical protein PRUPE_1G060800	--	GO:0000166,GO:0005737,GO:0009117,GO:0009143,GO:0009204,GO:0035529,GO:0046872,GO:0047429	nucleotide binding|cytoplasm|nucleotide metabolic process|nucleoside triphosphate catabolic process|deoxyribonucleoside triphosphate catabolic process|NADH pyrophosphatase activity|metal ion binding|nucleoside-triphosphate diphosphatase activity	--	--	--
Prupe.1G060900	4.48765e-15	0.106538	0.768	0.572	9.22526e-11	1	1.343	Prupe.1G060900_v2.0.a1	Prupe.1G060900	pectase lyase	--	GO:0030570,GO:0045490,GO:0046872	pectate lyase activity|pectin catabolic process|metal ion binding	--	--	--
Prupe.1G060900	3.18243e-10	0.0207343	0.544	0.642	6.54212e-06	2	0.847	Prupe.1G060900_v2.0.a1	Prupe.1G060900	pectase lyase	--	GO:0030570,GO:0045490,GO:0046872	pectate lyase activity|pectin catabolic process|metal ion binding	--	--	--
Prupe.1G060900	4.20988e-26	0.360249	0.815	0.598	8.65425e-22	4	1.363	Prupe.1G060900_v2.0.a1	Prupe.1G060900	pectase lyase	--	GO:0030570,GO:0045490,GO:0046872	pectate lyase activity|pectin catabolic process|metal ion binding	--	--	--
Prupe.1G061000	1.8255e-05	0.0699944	0.156	0.14	0.375269	1	1.114	Prupe.1G061000_v2.0.a1	Prupe.1G061000	hypothetical protein PRUPE_1G061000	--	GO:0003993,GO:0005576,GO:0046872	acid phosphatase activity|extracellular region|metal ion binding	--	--	--
Prupe.1G061000	0.000165542	0.0140046	0.199	0.139	1	6	1.432	Prupe.1G061000_v2.0.a1	Prupe.1G061000	hypothetical protein PRUPE_1G061000	--	GO:0003993,GO:0005576,GO:0046872	acid phosphatase activity|extracellular region|metal ion binding	--	--	--
Prupe.1G061100	9.20569e-06	0.145106	0.975	0.964	0.189241	3	1.011	Prupe.1G061100_v2.0.a1	Prupe.1G061100	hypothetical protein PRUPE_1G061100	--	GO:0005244,GO:0005886,GO:0006813,GO:0009506,GO:0016020,GO:0034765	voltage-gated ion channel activity|plasma membrane|potassium ion transport|plasmodesma|membrane|regulation of ion transmembrane transport	--	--	--
Prupe.1G061200	0.000144766	0.0129067	0.148	0.103	1	5	1.437	Prupe.1G061200_v2.0.a1	Prupe.1G061200	uncharacterized protein LOC18789060	--	GO:0000165,GO:0002229,GO:0004709,GO:0004712,GO:0005524,GO:0005634,GO:0005768,GO:0005769,GO:0005783,GO:0005802,GO:0005829,GO:0005886,GO:0008219,GO:0009414,GO:0009617,GO:0009620,GO:0009723,GO:0009738,GO:0009788,GO:0009873,GO:0012510,GO:0016301,GO:0046777,GO:1900150,GO:1900424,GO:2000031	MAPK cascade|defense response to oomycetes|MAP kinase kinase kinase activity|protein serine/threonine/tyrosine kinase activity|ATP binding|nucleus|endosome|early endosome|endoplasmic reticulum|trans-Golgi network|cytosol|plasma membrane|cell death|response to water deprivation|response to bacterium|response to fungus|response to ethylene|abscisic acid-activated signaling pathway|negative regulati…	--	--	--
Prupe.1G061200	0.00563483	0.0611913	0.178	0.102	1	6	1.745	Prupe.1G061200_v2.0.a1	Prupe.1G061200	uncharacterized protein LOC18789060	--	GO:0000165,GO:0002229,GO:0004709,GO:0004712,GO:0005524,GO:0005634,GO:0005768,GO:0005769,GO:0005783,GO:0005802,GO:0005829,GO:0005886,GO:0008219,GO:0009414,GO:0009617,GO:0009620,GO:0009723,GO:0009738,GO:0009788,GO:0009873,GO:0012510,GO:0016301,GO:0046777,GO:1900150,GO:1900424,GO:2000031	MAPK cascade|defense response to oomycetes|MAP kinase kinase kinase activity|protein serine/threonine/tyrosine kinase activity|ATP binding|nucleus|endosome|early endosome|endoplasmic reticulum|trans-Golgi network|cytosol|plasma membrane|cell death|response to water deprivation|response to bacterium|response to fungus|response to ethylene|abscisic acid-activated signaling pathway|negative regulati…	--	--	--
Prupe.1G061500	0.00160351	0.0359749	0.226	0.164	1	3	1.378	Prupe.1G061500_v2.0.a1	Prupe.1G061500	hypothetical protein PRUPE_1G061500	--	GO:0005634,GO:0009658,GO:0010438,GO:0010439	nucleus|chloroplast organization|cellular response to sulfur starvation|regulation of glucosinolate biosynthetic process	--	--	--
Prupe.1G061500	5.1419e-16	0.371815	0.466	0.15	1.05702e-11	6	3.107	Prupe.1G061500_v2.0.a1	Prupe.1G061500	hypothetical protein PRUPE_1G061500	--	GO:0005634,GO:0009658,GO:0010438,GO:0010439	nucleus|chloroplast organization|cellular response to sulfur starvation|regulation of glucosinolate biosynthetic process	--	--	--
Prupe.1G061500	2.93946e-08	0.0162757	0.099	0.18	0.000604265	7	0.55	Prupe.1G061500_v2.0.a1	Prupe.1G061500	hypothetical protein PRUPE_1G061500	--	GO:0005634,GO:0009658,GO:0010438,GO:0010439	nucleus|chloroplast organization|cellular response to sulfur starvation|regulation of glucosinolate biosynthetic process	--	--	--
Prupe.1G061800	5.25602e-11	0.0603075	0.842	0.694	1.08048e-06	1	1.213	Prupe.1G061800_v2.0.a1	Prupe.1G061800	hypothetical protein PRUPE_1G061800	--	GO:0005743,GO:0009916,GO:0016021,GO:0046872,GO:0070469,GO:0102721	mitochondrial inner membrane|alternative oxidase activity|integral component of membrane|metal ion binding|respiratory chain|ubiquinol:oxygen oxidoreductase activity	--	--	AOX2
Prupe.1G061800	3.6086e-05	0.126258	0.774	0.723	0.741819	3	1.071	Prupe.1G061800_v2.0.a1	Prupe.1G061800	hypothetical protein PRUPE_1G061800	--	GO:0005743,GO:0009916,GO:0016021,GO:0046872,GO:0070469,GO:0102721	mitochondrial inner membrane|alternative oxidase activity|integral component of membrane|metal ion binding|respiratory chain|ubiquinol:oxygen oxidoreductase activity	--	--	AOX2
Prupe.1G061800	5.71693e-06	0.173321	0.81	0.722	0.117523	4	1.122	Prupe.1G061800_v2.0.a1	Prupe.1G061800	hypothetical protein PRUPE_1G061800	--	GO:0005743,GO:0009916,GO:0016021,GO:0046872,GO:0070469,GO:0102721	mitochondrial inner membrane|alternative oxidase activity|integral component of membrane|metal ion binding|respiratory chain|ubiquinol:oxygen oxidoreductase activity	--	--	AOX2
Prupe.1G061800	0.0004565	0.0403806	0.68	0.739	1	5	0.92	Prupe.1G061800_v2.0.a1	Prupe.1G061800	hypothetical protein PRUPE_1G061800	--	GO:0005743,GO:0009916,GO:0016021,GO:0046872,GO:0070469,GO:0102721	mitochondrial inner membrane|alternative oxidase activity|integral component of membrane|metal ion binding|respiratory chain|ubiquinol:oxygen oxidoreductase activity	--	--	AOX2
Prupe.1G061900	0.000101112	0.0257313	0.059	0.026	1	3	2.269	Prupe.1G061900_v2.0.a1	Prupe.1G061900	ubiquinol oxidase, mitochondrial	--	GO:0005743,GO:0009916,GO:0016021,GO:0046872,GO:0070469,GO:0102721	mitochondrial inner membrane|alternative oxidase activity|integral component of membrane|metal ion binding|respiratory chain|ubiquinol:oxygen oxidoreductase activity	--	--	--
Prupe.1G061900	1.68605e-06	0.120376	0.102	0.022	0.0346601	4	4.636	Prupe.1G061900_v2.0.a1	Prupe.1G061900	ubiquinol oxidase, mitochondrial	--	GO:0005743,GO:0009916,GO:0016021,GO:0046872,GO:0070469,GO:0102721	mitochondrial inner membrane|alternative oxidase activity|integral component of membrane|metal ion binding|respiratory chain|ubiquinol:oxygen oxidoreductase activity	--	--	--
Prupe.1G063000	0.00596098	0.171432	1	0.994	1	7	1.006	Prupe.1G063000_v2.0.a1	Prupe.1G063000	hypothetical protein PRUPE_1G063000	--	--	--	--	--	--
Prupe.1G063100	2.9447e-13	0.183028	0.583	0.554	6.05342e-09	2	1.052	Prupe.1G063100_v2.0.a1	Prupe.1G063100	probable serine/threonine-protein kinase PBL17 isoform X2	--	--	--	--	--	--
Prupe.1G063100	6.52725e-20	0.100354	0.883	0.539	1.34181e-15	7	1.638	Prupe.1G063100_v2.0.a1	Prupe.1G063100	probable serine/threonine-protein kinase PBL17 isoform X2	--	--	--	--	--	--
Prupe.1G063400	0.000603066	0.0550375	0.992	0.995	1	2	0.997	Prupe.1G063400_v2.0.a1	Prupe.1G063400	cycloartenol synthase 2	--	GO:0010686,GO:0016871	tetracyclic triterpenoid biosynthetic process|cycloartenol synthase activity	--	--	--
Prupe.1G063400	0.00186716	0.099786	0.991	0.995	1	3	0.996	Prupe.1G063400_v2.0.a1	Prupe.1G063400	cycloartenol synthase 2	--	GO:0010686,GO:0016871	tetracyclic triterpenoid biosynthetic process|cycloartenol synthase activity	--	--	--
Prupe.1G063400	4.38181e-13	0.243304	0.99	0.995	9.00769e-09	5	0.995	Prupe.1G063400_v2.0.a1	Prupe.1G063400	cycloartenol synthase 2	--	GO:0010686,GO:0016871	tetracyclic triterpenoid biosynthetic process|cycloartenol synthase activity	--	--	--
Prupe.1G063600	0.00268255	0.0615771	0.423	0.431	1	2	0.981	Prupe.1G063600_v2.0.a1	Prupe.1G063600	U3 small nucleolar RNA-associated protein 21 homolog	--	GO:0005634,GO:0005730,GO:0005829,GO:0006364,GO:0032040,GO:0032153,GO:0034388,GO:0072686	nucleus|nucleolus|cytosol|rRNA processing|small-subunit processome|cell division site|Pwp2p-containing subcomplex of 90S preribosome|mitotic spindle	--	--	--
Prupe.1G063600	1.9904e-35	0.1854	0.883	0.401	4.09167e-31	7	2.202	Prupe.1G063600_v2.0.a1	Prupe.1G063600	U3 small nucleolar RNA-associated protein 21 homolog	--	GO:0005634,GO:0005730,GO:0005829,GO:0006364,GO:0032040,GO:0032153,GO:0034388,GO:0072686	nucleus|nucleolus|cytosol|rRNA processing|small-subunit processome|cell division site|Pwp2p-containing subcomplex of 90S preribosome|mitotic spindle	--	--	--
Prupe.1G063800	0.000109236	0.187999	0.973	0.951	1	6	1.023	Prupe.1G063800_v2.0.a1	Prupe.1G063800	hypothetical protein PRUPE_1G063800	--	GO:0005634,GO:0005737,GO:0006511,GO:0008541,GO:0043130,GO:0061133,GO:0070628	nucleus|cytoplasm|ubiquitin-dependent protein catabolic process|proteasome regulatory particle, lid subcomplex|ubiquitin binding|endopeptidase activator activity|proteasome binding	--	--	--
Prupe.1G063800	0.00211581	0.136672	1	0.95	1	7	1.053	Prupe.1G063800_v2.0.a1	Prupe.1G063800	hypothetical protein PRUPE_1G063800	--	GO:0005634,GO:0005737,GO:0006511,GO:0008541,GO:0043130,GO:0061133,GO:0070628	nucleus|cytoplasm|ubiquitin-dependent protein catabolic process|proteasome regulatory particle, lid subcomplex|ubiquitin binding|endopeptidase activator activity|proteasome binding	--	--	--
Prupe.1G064000	1.89191e-05	0.0276429	0.594	0.657	0.38892	2	0.904	Prupe.1G064000_v2.0.a1	Prupe.1G064000	hypothetical protein PRUPE_1G064000	--	--	--	--	--	--
Prupe.1G064000	0.000773317	0.164329	0.685	0.641	1	6	1.069	Prupe.1G064000_v2.0.a1	Prupe.1G064000	hypothetical protein PRUPE_1G064000	--	--	--	--	--	--
Prupe.1G064400	0.000251376	0.00922951	0.368	0.303	1	3	1.215	Prupe.1G064400_v2.0.a1	Prupe.1G064400	pentatricopeptide repeat-containing protein At3g42630 isoform X1	--	--	--	--	--	--
Prupe.1G064400	9.37785e-10	0.193167	0.517	0.29	1.92781e-05	5	1.783	Prupe.1G064400_v2.0.a1	Prupe.1G064400	pentatricopeptide repeat-containing protein At3g42630 isoform X1	--	--	--	--	--	--
Prupe.1G064400	2.39947e-08	0.241181	0.548	0.295	0.000493259	6	1.858	Prupe.1G064400_v2.0.a1	Prupe.1G064400	pentatricopeptide repeat-containing protein At3g42630 isoform X1	--	--	--	--	--	--
Prupe.1G064600	3.74762e-12	0.144234	0.994	0.934	7.70397e-08	1	1.064	Prupe.1G064600_v2.0.a1	Prupe.1G064600	hypothetical protein PRUPE_1G064600	--	GO:0005634,GO:0005737,GO:0009744,GO:0009749,GO:0042594,GO:0046872,GO:1905582	nucleus|cytoplasm|response to sucrose|response to glucose|response to starvation|metal ion binding|response to mannose	--	--	--
Prupe.1G064600	6.29017e-09	0.172248	0.985	0.942	0.000129307	3	1.046	Prupe.1G064600_v2.0.a1	Prupe.1G064600	hypothetical protein PRUPE_1G064600	--	GO:0005634,GO:0005737,GO:0009744,GO:0009749,GO:0042594,GO:0046872,GO:1905582	nucleus|cytoplasm|response to sucrose|response to glucose|response to starvation|metal ion binding|response to mannose	--	--	--
Prupe.1G064600	0.00445221	0.0963767	1	0.946	1	7	1.057	Prupe.1G064600_v2.0.a1	Prupe.1G064600	hypothetical protein PRUPE_1G064600	--	GO:0005634,GO:0005737,GO:0009744,GO:0009749,GO:0042594,GO:0046872,GO:1905582	nucleus|cytoplasm|response to sucrose|response to glucose|response to starvation|metal ion binding|response to mannose	--	--	--
Prupe.1G064700	2.05226e-08	0.0480982	0.916	0.817	0.000421883	1	1.121	Prupe.1G064700_v2.0.a1	Prupe.1G064700	hypothetical protein PRUPE_1G064700	--	--	--	--	--	--
Prupe.1G064700	6.42933e-05	0.08804	0.831	0.845	1	2	0.983	Prupe.1G064700_v2.0.a1	Prupe.1G064700	hypothetical protein PRUPE_1G064700	--	--	--	--	--	--
Prupe.1G064700	1.96484e-09	0.0886464	1	0.832	4.03912e-05	7	1.202	Prupe.1G064700_v2.0.a1	Prupe.1G064700	hypothetical protein PRUPE_1G064700	--	--	--	--	--	--
Prupe.1G064800	0.000203355	0.122833	0.262	0.162	1	2	1.617	Prupe.1G064800_v2.0.a1	Prupe.1G064800	hypothetical protein PRUPE_1G064800	--	GO:0003989,GO:0004075,GO:0005524,GO:0006633,GO:0009507,GO:0046872,GO:2001295	acetyl-CoA carboxylase activity|biotin carboxylase activity|ATP binding|fatty acid biosynthetic process|chloroplast|metal ion binding|malonyl-CoA biosynthetic process	ko00061,ko00620,ko00640	Fatty acid biosynthesis|Pyruvate metabolism|Propanoate metabolism	CAC2
Prupe.1G064800	9.1671e-07	0.023477	0.251	0.173	0.0188448	5	1.451	Prupe.1G064800_v2.0.a1	Prupe.1G064800	hypothetical protein PRUPE_1G064800	--	GO:0003989,GO:0004075,GO:0005524,GO:0006633,GO:0009507,GO:0046872,GO:2001295	acetyl-CoA carboxylase activity|biotin carboxylase activity|ATP binding|fatty acid biosynthetic process|chloroplast|metal ion binding|malonyl-CoA biosynthetic process	ko00061,ko00620,ko00640	Fatty acid biosynthesis|Pyruvate metabolism|Propanoate metabolism	CAC2
Prupe.1G065000	2.90723e-10	0.0843894	0.36	0.205	5.97639e-06	5	1.756	Prupe.1G065000_v2.0.a1	Prupe.1G065000	DExH-box ATP-dependent RNA helicase DExH10 isoform X1	--	GO:0000460,GO:0003723,GO:0003724,GO:0004004,GO:0005524,GO:0005634,GO:0005654,GO:0005829,GO:0006397,GO:0006401,GO:0010093,GO:0016070,GO:0016607,GO:0060149	maturation of 5.8S rRNA|RNA binding|RNA helicase activity|ATP-dependent RNA helicase activity|ATP binding|nucleus|nucleoplasm|cytosol|mRNA processing|RNA catabolic process|specification of floral organ identity|RNA metabolic process|nuclear speck|negative regulation of posttranscriptional gene silencing	ko03018	RNA degradation	HEN2
Prupe.1G065200	0.00457202	0.126258	1	0.983	1	7	1.017	Prupe.1G065200_v2.0.a1	Prupe.1G065200	hypothetical protein PRUPE_1G065200	--	GO:0004175,GO:0004298,GO:0005634,GO:0005737,GO:0005839,GO:0010498,GO:0010499,GO:0019774,GO:0043161	endopeptidase activity|threonine-type endopeptidase activity|nucleus|cytoplasm|proteasome core complex|proteasomal protein catabolic process|proteasomal ubiquitin-independent protein catabolic process|proteasome core complex, beta-subunit complex|proteasome-mediated ubiquitin-dependent protein catabolic process	--	--	--
Prupe.1G065300	0.00604939	0.0957648	0.799	0.718	1	3	1.113	Prupe.1G065300_v2.0.a1	Prupe.1G065300	hypothetical protein PRUPE_1G065300	B3-ARF	GO:0003677,GO:0005634,GO:0006355,GO:0009734	DNA binding|nucleus|regulation of transcription, DNA-templated|auxin-activated signaling pathway	--	--	--
Prupe.1G065300	4.49381e-22	0.30686	0.991	0.716	9.23793e-18	7	1.384	Prupe.1G065300_v2.0.a1	Prupe.1G065300	hypothetical protein PRUPE_1G065300	B3-ARF	GO:0003677,GO:0005634,GO:0006355,GO:0009734	DNA binding|nucleus|regulation of transcription, DNA-templated|auxin-activated signaling pathway	--	--	--
Prupe.1G065500	0.00880271	0.00847705	0.164	0.13	1	3	1.262	Prupe.1G065500_v2.0.a1	Prupe.1G065500	uncharacterized protein LOC18789172	--	--	--	--	--	--
Prupe.1G065500	0.000504033	0.0629113	0.212	0.126	1	5	1.683	Prupe.1G065500_v2.0.a1	Prupe.1G065500	uncharacterized protein LOC18789172	--	--	--	--	--	--
Prupe.1G065600	1.34831e-27	0.0673106	0.946	0.575	2.77172e-23	7	1.645	Prupe.1G065600_v2.0.a1	Prupe.1G065600	hypothetical protein PRUPE_1G065600	--	GO:0003677,GO:0005634,GO:0008270,GO:0019899,GO:0080111	DNA binding|nucleus|zinc ion binding|enzyme binding|DNA demethylation	--	--	--
Prupe.1G065700	8.48878e-07	0.133442	0.994	0.993	0.0174504	2	1.001	Prupe.1G065700_v2.0.a1	Prupe.1G065700	PREDICTED: mitochondrial import receptor subunit TOM7-1-like	--	GO:0005742,GO:0016021,GO:0030150	mitochondrial outer membrane translocase complex|integral component of membrane|protein import into mitochondrial matrix	--	--	--
Prupe.1G065700	0.00166333	0.117533	1	0.993	1	4	1.007	Prupe.1G065700_v2.0.a1	Prupe.1G065700	PREDICTED: mitochondrial import receptor subunit TOM7-1-like	--	GO:0005742,GO:0016021,GO:0030150	mitochondrial outer membrane translocase complex|integral component of membrane|protein import into mitochondrial matrix	--	--	--
Prupe.1G065800	3.53105e-13	0.178845	1	0.999	7.25878e-09	2	1.001	Prupe.1G065800_v2.0.a1	Prupe.1G065800	PREDICTED: uncharacterized protein LOC103323726	--	--	--	--	--	--
Prupe.1G065800	0.000497414	0.064367	1	0.999	1	7	1.001	Prupe.1G065800_v2.0.a1	Prupe.1G065800	PREDICTED: uncharacterized protein LOC103323726	--	--	--	--	--	--
Prupe.1G066100	0.000474301	0.00525062	0.124	0.148	1	1	0.838	Prupe.1G066100_v2.0.a1	Prupe.1G066100	hypothetical protein PRUPE_1G066100	--	--	--	--	--	--
Prupe.1G066100	2.93065e-16	0.00753662	0.212	0.133	6.02454e-12	5	1.594	Prupe.1G066100_v2.0.a1	Prupe.1G066100	hypothetical protein PRUPE_1G066100	--	--	--	--	--	--
Prupe.1G066500	1.62194e-15	0.119495	0.834	0.636	3.33422e-11	1	1.311	Prupe.1G066500_v2.0.a1	Prupe.1G066500	hypothetical protein PRUPE_1G066500	--	GO:0004623,GO:0005509,GO:0005576,GO:0005634,GO:0005773,GO:0005794,GO:0006644,GO:0008289,GO:0016042,GO:0031410,GO:0050482,GO:0102567,GO:0102568	phospholipase A2 activity|calcium ion binding|extracellular region|nucleus|vacuole|Golgi apparatus|phospholipid metabolic process|lipid binding|lipid catabolic process|cytoplasmic vesicle|arachidonic acid secretion|phospholipase A2 activity (consuming 1,2-dipalmitoylphosphatidylcholine)|phospholipase A2 activity consuming 1,2-dioleoylphosphatidylethanolamine)	ko00564,ko00565,ko00590,ko00591,ko00592	Glycerophospholipid metabolism|Ether lipid metabolism|Arachidonic acid metabolism|Linoleic acid metabolism|alpha-Linolenic acid metabolism	--
Prupe.1G066500	0.00249698	0.0334059	0.635	0.694	1	5	0.915	Prupe.1G066500_v2.0.a1	Prupe.1G066500	hypothetical protein PRUPE_1G066500	--	GO:0004623,GO:0005509,GO:0005576,GO:0005634,GO:0005773,GO:0005794,GO:0006644,GO:0008289,GO:0016042,GO:0031410,GO:0050482,GO:0102567,GO:0102568	phospholipase A2 activity|calcium ion binding|extracellular region|nucleus|vacuole|Golgi apparatus|phospholipid metabolic process|lipid binding|lipid catabolic process|cytoplasmic vesicle|arachidonic acid secretion|phospholipase A2 activity (consuming 1,2-dipalmitoylphosphatidylcholine)|phospholipase A2 activity consuming 1,2-dioleoylphosphatidylethanolamine)	ko00564,ko00565,ko00590,ko00591,ko00592	Glycerophospholipid metabolism|Ether lipid metabolism|Arachidonic acid metabolism|Linoleic acid metabolism|alpha-Linolenic acid metabolism	--
Prupe.1G066500	2.45065e-27	0.0221016	0.982	0.668	5.03779e-23	7	1.47	Prupe.1G066500_v2.0.a1	Prupe.1G066500	hypothetical protein PRUPE_1G066500	--	GO:0004623,GO:0005509,GO:0005576,GO:0005634,GO:0005773,GO:0005794,GO:0006644,GO:0008289,GO:0016042,GO:0031410,GO:0050482,GO:0102567,GO:0102568	phospholipase A2 activity|calcium ion binding|extracellular region|nucleus|vacuole|Golgi apparatus|phospholipid metabolic process|lipid binding|lipid catabolic process|cytoplasmic vesicle|arachidonic acid secretion|phospholipase A2 activity (consuming 1,2-dipalmitoylphosphatidylcholine)|phospholipase A2 activity consuming 1,2-dioleoylphosphatidylethanolamine)	ko00564,ko00565,ko00590,ko00591,ko00592	Glycerophospholipid metabolism|Ether lipid metabolism|Arachidonic acid metabolism|Linoleic acid metabolism|alpha-Linolenic acid metabolism	--
Prupe.1G067200	5.67551e-26	0.204029	0.572	0.588	1.16671e-21	2	0.973	Prupe.1G067200_v2.0.a1	Prupe.1G067200	hypothetical protein PRUPE_1G067200	--	GO:0004335,GO:0005524,GO:0005534,GO:0005737,GO:0005829,GO:0033499,GO:0046396,GO:0046835,GO:0046872,GO:0047912	galactokinase activity|ATP binding|galactose binding|cytoplasm|cytosol|galactose catabolic process via UDP-galactose|D-galacturonate metabolic process|carbohydrate phosphorylation|metal ion binding|galacturonokinase activity	ko00520	Amino sugar and nucleotide sugar metabolism	--
Prupe.1G067200	2.73833e-34	0.0162503	0.928	0.562	5.62918e-30	7	1.651	Prupe.1G067200_v2.0.a1	Prupe.1G067200	hypothetical protein PRUPE_1G067200	--	GO:0004335,GO:0005524,GO:0005534,GO:0005737,GO:0005829,GO:0033499,GO:0046396,GO:0046835,GO:0046872,GO:0047912	galactokinase activity|ATP binding|galactose binding|cytoplasm|cytosol|galactose catabolic process via UDP-galactose|D-galacturonate metabolic process|carbohydrate phosphorylation|metal ion binding|galacturonokinase activity	ko00520	Amino sugar and nucleotide sugar metabolism	--
Prupe.1G067400	3.81724e-06	0.0449416	0.149	0.143	0.078471	1	1.042	Prupe.1G067400_v2.0.a1	Prupe.1G067400	auxin-responsive protein SAUR50	--	GO:0009734,GO:0040008	auxin-activated signaling pathway|regulation of growth	--	--	--
Prupe.1G067400	2.43696e-11	0.194219	0.262	0.115	5.00965e-07	2	2.278	Prupe.1G067400_v2.0.a1	Prupe.1G067400	auxin-responsive protein SAUR50	--	GO:0009734,GO:0040008	auxin-activated signaling pathway|regulation of growth	--	--	--
Prupe.1G067500	0.00154658	0.117411	0.157	0.077	1	4	2.039	Prupe.1G067500_v2.0.a1	Prupe.1G067500	hypothetical protein PRUPE_1G067500	--	GO:0002094,GO:0005783,GO:0006486,GO:0016094	polyprenyltransferase activity|endoplasmic reticulum|protein glycosylation|polyprenol biosynthetic process	--	--	--
Prupe.1G067600	0.00760671	0.0219775	0.08	0.051	1	3	1.569	Prupe.1G067600_v2.0.a1	Prupe.1G067600	hypothetical protein PRUPE_1G067600	--	GO:0005737,GO:0008541,GO:0031595,GO:0043161	cytoplasm|proteasome regulatory particle, lid subcomplex|nuclear proteasome complex|proteasome-mediated ubiquitin-dependent protein catabolic process	--	--	--
Prupe.1G067600	5.75807e-05	0.0691997	0.123	0.048	1	5	2.562	Prupe.1G067600_v2.0.a1	Prupe.1G067600	hypothetical protein PRUPE_1G067600	--	GO:0005737,GO:0008541,GO:0031595,GO:0043161	cytoplasm|proteasome regulatory particle, lid subcomplex|nuclear proteasome complex|proteasome-mediated ubiquitin-dependent protein catabolic process	--	--	--
Prupe.1G067700	1.52335e-11	0.121191	0.834	0.878	3.13155e-07	2	0.95	Prupe.1G067700_v2.0.a1	Prupe.1G067700	hypothetical protein PRUPE_1G067700	--	GO:0009507,GO:0010021,GO:0010368,GO:0019156,GO:0019252	chloroplast|amylopectin biosynthetic process|chloroplast isoamylase complex|isoamylase activity|starch biosynthetic process	ko00500	Starch and sucrose metabolism	--
Prupe.1G067700	2.72322e-05	0.140256	0.877	0.868	0.559812	5	1.01	Prupe.1G067700_v2.0.a1	Prupe.1G067700	hypothetical protein PRUPE_1G067700	--	GO:0009507,GO:0010021,GO:0010368,GO:0019156,GO:0019252	chloroplast|amylopectin biosynthetic process|chloroplast isoamylase complex|isoamylase activity|starch biosynthetic process	ko00500	Starch and sucrose metabolism	--
Prupe.1G067800	3.41282e-06	0.0193827	0.509	0.579	0.0701574	1	0.879	Prupe.1G067800_v2.0.a1	Prupe.1G067800	uncharacterized protein LOC18789091	--	--	--	--	--	--
Prupe.1G067800	1.30002e-25	0.0611268	0.901	0.539	2.67246e-21	7	1.672	Prupe.1G067800_v2.0.a1	Prupe.1G067800	uncharacterized protein LOC18789091	--	--	--	--	--	--
Prupe.1G067900	0.000105372	0.0400822	1	0.982	1	1	1.018	Prupe.1G067900_v2.0.a1	Prupe.1G067900	hypothetical protein PRUPE_1G067900	--	GO:0004306,GO:0005739,GO:0006646,GO:0031307	ethanolamine-phosphate cytidylyltransferase activity|mitochondrion|phosphatidylethanolamine biosynthetic process|integral component of mitochondrial outer membrane	--	--	--
Prupe.1G067900	9.65768e-07	0.138758	0.992	0.985	0.0198533	2	1.007	Prupe.1G067900_v2.0.a1	Prupe.1G067900	hypothetical protein PRUPE_1G067900	--	GO:0004306,GO:0005739,GO:0006646,GO:0031307	ethanolamine-phosphate cytidylyltransferase activity|mitochondrion|phosphatidylethanolamine biosynthetic process|integral component of mitochondrial outer membrane	--	--	--
Prupe.1G067900	0.000768106	0.136304	0.985	0.987	1	5	0.998	Prupe.1G067900_v2.0.a1	Prupe.1G067900	hypothetical protein PRUPE_1G067900	--	GO:0004306,GO:0005739,GO:0006646,GO:0031307	ethanolamine-phosphate cytidylyltransferase activity|mitochondrion|phosphatidylethanolamine biosynthetic process|integral component of mitochondrial outer membrane	--	--	--
Prupe.1G068000	1.52051e-06	0.102001	1	0.993	0.0312571	1	1.007	Prupe.1G068000_v2.0.a1	Prupe.1G068000	glutaredoxin-C4	--	GO:0004362,GO:0005773,GO:0005783,GO:0005794,GO:0009055,GO:0015035,GO:0034599,GO:0045454	glutathione-disulfide reductase activity|vacuole|endoplasmic reticulum|Golgi apparatus|electron transfer activity|protein disulfide oxidoreductase activity|cellular response to oxidative stress|cell redox homeostasis	--	--	--
Prupe.1G068000	3.66963e-16	0.213088	1	0.993	7.54366e-12	2	1.007	Prupe.1G068000_v2.0.a1	Prupe.1G068000	glutaredoxin-C4	--	GO:0004362,GO:0005773,GO:0005783,GO:0005794,GO:0009055,GO:0015035,GO:0034599,GO:0045454	glutathione-disulfide reductase activity|vacuole|endoplasmic reticulum|Golgi apparatus|electron transfer activity|protein disulfide oxidoreductase activity|cellular response to oxidative stress|cell redox homeostasis	--	--	--
Prupe.1G068200	3.95847e-16	0.0467431	0.28	0.354	8.13743e-12	1	0.791	Prupe.1G068200_v2.0.a1	Prupe.1G068200	hypothetical protein PRUPE_1G068100	--	--	--	--	--	--
Prupe.1G068200	1.56556e-06	0.122042	0.455	0.309	0.0321831	3	1.472	Prupe.1G068200_v2.0.a1	Prupe.1G068200	hypothetical protein PRUPE_1G068100	--	--	--	--	--	--
Prupe.1G068200	8.49389e-07	0.137913	0.498	0.315	0.0174609	5	1.581	Prupe.1G068200_v2.0.a1	Prupe.1G068200	hypothetical protein PRUPE_1G068100	--	--	--	--	--	--
Prupe.1G068200	9.15269e-10	0.173819	0.568	0.32	1.88152e-05	7	1.775	Prupe.1G068200_v2.0.a1	Prupe.1G068200	hypothetical protein PRUPE_1G068100	--	--	--	--	--	--
Prupe.1G068600	2.62987e-10	0.128059	0.394	0.208	5.40622e-06	5	1.894	Prupe.1G068600_v2.0.a1	Prupe.1G068600	hypothetical protein PRUPE_1G068600	--	GO:0005794,GO:0016021,GO:0016413	Golgi apparatus|integral component of membrane|O-acetyltransferase activity	--	--	--
Prupe.1G068600	9.36504e-05	0.0988134	0.356	0.218	1	6	1.633	Prupe.1G068600_v2.0.a1	Prupe.1G068600	hypothetical protein PRUPE_1G068600	--	GO:0005794,GO:0016021,GO:0016413	Golgi apparatus|integral component of membrane|O-acetyltransferase activity	--	--	--
Prupe.1G068700	2.87699e-24	0.34581	0.365	0.082	5.91424e-20	5	4.451	Prupe.1G068700_v2.0.a1	Prupe.1G068700	hypothetical protein PRUPE_1G068700	--	--	--	--	--	--
Prupe.1G068700	0.00175562	0.0165754	0.158	0.109	1	6	1.45	Prupe.1G068700_v2.0.a1	Prupe.1G068700	hypothetical protein PRUPE_1G068700	--	--	--	--	--	--
Prupe.1G068900	1.97307e-05	0.157776	0.47	0.33	0.405605	2	1.424	Prupe.1G068900_v2.0.a1	Prupe.1G068900	hypothetical protein PRUPE_1G068900	--	--	--	--	--	--
Prupe.1G068900	2.00772e-10	0.261849	0.581	0.329	4.12727e-06	5	1.766	Prupe.1G068900_v2.0.a1	Prupe.1G068900	hypothetical protein PRUPE_1G068900	--	--	--	--	--	--
Prupe.1G068900	0.000400346	0.167852	0.521	0.343	1	6	1.519	Prupe.1G068900_v2.0.a1	Prupe.1G068900	hypothetical protein PRUPE_1G068900	--	--	--	--	--	--
Prupe.1G069300	7.68653e-11	0.184513	0.185	0.03	1.58012e-06	6	6.167	Prupe.1G069300_v2.0.a1	Prupe.1G069300	hypothetical protein PRUPE_1G069300, partial	--	GO:0016021,GO:0016567,GO:0016740,GO:0046872	integral component of membrane|protein ubiquitination|transferase activity|metal ion binding	--	--	--
Prupe.1G069400	0.000850239	0.0192568	0.842	0.882	1	5	0.955	Prupe.1G069400_v2.0.a1	Prupe.1G069400	hypothetical protein PRUPE_1G069400	--	GO:0005681,GO:0006397,GO:0008380,GO:0009651,GO:0010226	spliceosomal complex|mRNA processing|RNA splicing|response to salt stress|response to lithium ion	--	--	--
Prupe.1G069400	0.000151464	0.167846	0.911	0.875	1	6	1.041	Prupe.1G069400_v2.0.a1	Prupe.1G069400	hypothetical protein PRUPE_1G069400	--	GO:0005681,GO:0006397,GO:0008380,GO:0009651,GO:0010226	spliceosomal complex|mRNA processing|RNA splicing|response to salt stress|response to lithium ion	--	--	--
Prupe.1G069500	5.47762e-06	0.171098	0.706	0.574	0.112604	3	1.23	Prupe.1G069500_v2.0.a1	Prupe.1G069500	PREDICTED: ABC transporter I family member 17	--	GO:0005215,GO:0005315,GO:0005524,GO:0005774,GO:0005886,GO:0016887,GO:0035435	transporter activity|inorganic phosphate transmembrane transporter activity|ATP binding|vacuolar membrane|plasma membrane|ATPase activity|phosphate ion transmembrane transport	--	--	--
Prupe.1G069500	1.17826e-19	0.0706514	0.901	0.577	2.42215e-15	7	1.562	Prupe.1G069500_v2.0.a1	Prupe.1G069500	PREDICTED: ABC transporter I family member 17	--	GO:0005215,GO:0005315,GO:0005524,GO:0005774,GO:0005886,GO:0016887,GO:0035435	transporter activity|inorganic phosphate transmembrane transporter activity|ATP binding|vacuolar membrane|plasma membrane|ATPase activity|phosphate ion transmembrane transport	--	--	--
Prupe.1G069600	1.24244e-06	0.141439	0.199	0.063	0.0255408	6	3.159	Prupe.1G069600_v2.0.a1	Prupe.1G069600	hypothetical protein PRUPE_1G069600	--	GO:0005215,GO:0005315,GO:0005524,GO:0005774,GO:0005886,GO:0016887,GO:0035435	transporter activity|inorganic phosphate transmembrane transporter activity|ATP binding|vacuolar membrane|plasma membrane|ATPase activity|phosphate ion transmembrane transport	--	--	--
Prupe.1G069700	4.04004e-06	0.191208	0.731	0.581	0.0830512	4	1.258	Prupe.1G069700_v2.0.a1	Prupe.1G069700	hypothetical protein PRUPE_1G069700	--	GO:0005634,GO:0005730,GO:0006364,GO:0030687,GO:0030688	nucleus|nucleolus|rRNA processing|preribosome, large subunit precursor|preribosome, small subunit precursor	--	--	--
Prupe.1G069700	1.52539e-26	0.0712678	0.946	0.577	3.13575e-22	7	1.64	Prupe.1G069700_v2.0.a1	Prupe.1G069700	hypothetical protein PRUPE_1G069700	--	GO:0005634,GO:0005730,GO:0006364,GO:0030687,GO:0030688	nucleus|nucleolus|rRNA processing|preribosome, large subunit precursor|preribosome, small subunit precursor	--	--	--
Prupe.1G069800	0	0.11457	0.144	0.011	0	7	13.091	Prupe.1G069800_v2.0.a1	Prupe.1G069800	probable xyloglucan endotransglucosylase/hydrolase protein 23 isoform X3	--	GO:0004553,GO:0005618,GO:0005794,GO:0010411,GO:0016762,GO:0042546,GO:0048046,GO:0071555	hydrolase activity, hydrolyzing O-glycosyl compounds|cell wall|Golgi apparatus|xyloglucan metabolic process|xyloglucan:xyloglucosyl transferase activity|cell wall biogenesis|apoplast|cell wall organization	--	--	--
Prupe.1G069900	6.94609e-11	0.0725068	0.882	0.738	1.42791e-06	1	1.195	Prupe.1G069900_v2.0.a1	Prupe.1G069900	hypothetical protein PRUPE_1G069900	--	--	--	--	--	--
Prupe.1G069900	6.69022e-15	0.0510272	0.982	0.762	1.37531e-10	7	1.289	Prupe.1G069900_v2.0.a1	Prupe.1G069900	hypothetical protein PRUPE_1G069900	--	--	--	--	--	--
Prupe.1G070000	0.00123639	0.00218395	0.094	0.07	1	5	1.343	Prupe.1G070000_v2.0.a1	Prupe.1G070000	hypothetical protein PRUPE_1G070000	--	--	--	--	--	--
Prupe.1G070100	1.41045e-13	0.252519	0.378	0.172	2.89946e-09	3	2.198	Prupe.1G070100_v2.0.a1	Prupe.1G070100	probable RNA helicase SDE3	--	GO:0003724,GO:0005524,GO:0005829,GO:0009616,GO:0035194,GO:0043186	RNA helicase activity|ATP binding|cytosol|virus induced gene silencing|posttranscriptional gene silencing by RNA|P granule	--	--	--
Prupe.1G070300	2.40785e-18	0.114577	0.108	0.008	4.94981e-14	3	13.5	Prupe.1G070300_v2.0.a1	Prupe.1G070300	hypothetical protein PRUPE_1G070300	--	GO:0003724,GO:0005524,GO:0005829,GO:0009616,GO:0035194,GO:0043186	RNA helicase activity|ATP binding|cytosol|virus induced gene silencing|posttranscriptional gene silencing by RNA|P granule	--	--	--
Prupe.1G070500	9.04795e-14	0.260551	0.861	0.736	1.85999e-09	3	1.17	Prupe.1G070500_v2.0.a1	Prupe.1G070500	LOW QUALITY PROTEIN: hypothetical protein PRUPE_1G070400	TCP	GO:0003700,GO:0005634,GO:0006355,GO:0042752,GO:0043565	DNA-binding transcription factor activity|nucleus|regulation of transcription, DNA-templated|regulation of circadian rhythm|sequence-specific DNA binding	--	--	--
Prupe.1G070500	2.94213e-08	0.24048	0.862	0.745	0.000604813	5	1.157	Prupe.1G070500_v2.0.a1	Prupe.1G070500	LOW QUALITY PROTEIN: hypothetical protein PRUPE_1G070400	TCP	GO:0003700,GO:0005634,GO:0006355,GO:0042752,GO:0043565	DNA-binding transcription factor activity|nucleus|regulation of transcription, DNA-templated|regulation of circadian rhythm|sequence-specific DNA binding	--	--	--
Prupe.1G070600	0.000632631	0.107507	0.473	0.334	1	5	1.416	Prupe.1G070600_v2.0.a1	Prupe.1G070600	hypothetical protein PRUPE_1G070600	--	--	--	--	--	--
Prupe.1G070600	2.99687e-25	0.294129	0.739	0.325	6.16067e-21	7	2.274	Prupe.1G070600_v2.0.a1	Prupe.1G070600	hypothetical protein PRUPE_1G070600	--	--	--	--	--	--
Prupe.1G070700	2.72008e-06	0.178773	0.424	0.271	0.0559166	3	1.565	Prupe.1G070700_v2.0.a1	Prupe.1G070700	PREDICTED: thioredoxin X, chloroplastic	--	GO:0005737,GO:0006662,GO:0008047,GO:0009507,GO:0009570,GO:0015035,GO:0016671,GO:0043085,GO:0045454,GO:0047134	cytoplasm|glycerol ether metabolic process|enzyme activator activity|chloroplast|chloroplast stroma|protein disulfide oxidoreductase activity|oxidoreductase activity, acting on a sulfur group of donors, disulfide as acceptor|positive regulation of catalytic activity|cell redox homeostasis|protein-disulfide reductase activity	--	--	--
Prupe.1G070700	3.24624e-09	0.237384	0.502	0.273	6.67329e-05	5	1.839	Prupe.1G070700_v2.0.a1	Prupe.1G070700	PREDICTED: thioredoxin X, chloroplastic	--	GO:0005737,GO:0006662,GO:0008047,GO:0009507,GO:0009570,GO:0015035,GO:0016671,GO:0043085,GO:0045454,GO:0047134	cytoplasm|glycerol ether metabolic process|enzyme activator activity|chloroplast|chloroplast stroma|protein disulfide oxidoreductase activity|oxidoreductase activity, acting on a sulfur group of donors, disulfide as acceptor|positive regulation of catalytic activity|cell redox homeostasis|protein-disulfide reductase activity	--	--	--
Prupe.1G071000	0.00256833	0.0744554	0.783	0.725	1	1	1.08	Prupe.1G071000_v2.0.a1	Prupe.1G071000	U5 small nuclear ribonucleoprotein 40 kDa protein	--	GO:0005634,GO:0005681,GO:0005682,GO:0045292,GO:0071014	nucleus|spliceosomal complex|U5 snRNP|mRNA cis splicing, via spliceosome|post-mRNA release spliceosomal complex	--	--	--
Prupe.1G071000	0.00845651	0.104285	0.824	0.729	1	4	1.13	Prupe.1G071000_v2.0.a1	Prupe.1G071000	U5 small nuclear ribonucleoprotein 40 kDa protein	--	GO:0005634,GO:0005681,GO:0005682,GO:0045292,GO:0071014	nucleus|spliceosomal complex|U5 snRNP|mRNA cis splicing, via spliceosome|post-mRNA release spliceosomal complex	--	--	--
Prupe.1G071100	0.00131615	0.17086	0.692	0.533	1	6	1.298	Prupe.1G071100_v2.0.a1	Prupe.1G071100	hypothetical protein PRUPE_1G071100	--	--	--	--	--	--
Prupe.1G071100	9.13294e-26	0.146151	0.928	0.521	1.87746e-21	7	1.781	Prupe.1G071100_v2.0.a1	Prupe.1G071100	hypothetical protein PRUPE_1G071100	--	--	--	--	--	--
Prupe.1G071200	8.71349e-08	0.117786	0.467	0.309	0.00179123	3	1.511	Prupe.1G071200_v2.0.a1	Prupe.1G071200	uncharacterized protein LOC18793657	--	--	--	--	--	--
Prupe.1G071200	0.00126057	0.117832	0.441	0.33	1	7	1.336	Prupe.1G071200_v2.0.a1	Prupe.1G071200	uncharacterized protein LOC18793657	--	--	--	--	--	--
Prupe.1G071300	5.49797e-17	0.108461	0.102	0.008	1.13022e-12	3	12.75	Prupe.1G071300_v2.0.a1	Prupe.1G071300	hypothetical protein PRUPE_1G071300	--	--	--	--	--	--
Prupe.1G071400	6.70502e-06	0.0169934	0.219	0.259	0.137835	1	0.846	Prupe.1G071400_v2.0.a1	Prupe.1G071400	hypothetical protein PRUPE_1G071400	WRKY	GO:0003700,GO:0005516,GO:0005634,GO:0009617,GO:0009682,GO:0010200,GO:0042742,GO:0043565,GO:2000022	DNA-binding transcription factor activity|calmodulin binding|nucleus|response to bacterium|induced systemic resistance|response to chitin|defense response to bacterium|sequence-specific DNA binding|regulation of jasmonic acid mediated signaling pathway	--	--	--
Prupe.1G071400	2.6492e-08	0.174104	0.424	0.227	0.000544595	5	1.868	Prupe.1G071400_v2.0.a1	Prupe.1G071400	hypothetical protein PRUPE_1G071400	WRKY	GO:0003700,GO:0005516,GO:0005634,GO:0009617,GO:0009682,GO:0010200,GO:0042742,GO:0043565,GO:2000022	DNA-binding transcription factor activity|calmodulin binding|nucleus|response to bacterium|induced systemic resistance|response to chitin|defense response to bacterium|sequence-specific DNA binding|regulation of jasmonic acid mediated signaling pathway	--	--	--
Prupe.1G071400	0.00758633	0.136974	0.37	0.238	1	6	1.555	Prupe.1G071400_v2.0.a1	Prupe.1G071400	hypothetical protein PRUPE_1G071400	WRKY	GO:0003700,GO:0005516,GO:0005634,GO:0009617,GO:0009682,GO:0010200,GO:0042742,GO:0043565,GO:2000022	DNA-binding transcription factor activity|calmodulin binding|nucleus|response to bacterium|induced systemic resistance|response to chitin|defense response to bacterium|sequence-specific DNA binding|regulation of jasmonic acid mediated signaling pathway	--	--	--
Prupe.1G071800	1.71682e-12	0.134458	0.116	0.005	3.52928e-08	6	23.2	Prupe.1G071800_v2.0.a1	Prupe.1G071800	hypothetical protein PRUPE_1G071800	--	GO:0000323,GO:0001666,GO:0005783,GO:0005886,GO:0009723,GO:0009733,GO:0009734,GO:0009749,GO:0009921,GO:0009925,GO:0009926,GO:0009958,GO:0010252,GO:0010315,GO:0010329,GO:0016021	lytic vacuole|response to hypoxia|endoplasmic reticulum|plasma membrane|response to ethylene|response to auxin|auxin-activated signaling pathway|response to glucose|auxin efflux carrier complex|basal plasma membrane|auxin polar transport|positive gravitropism|auxin homeostasis|auxin efflux|auxin efflux transmembrane transporter activity|integral component of membrane	--	--	--
Prupe.1G071900	5.63824e-05	0.137102	0.653	0.523	1	3	1.249	Prupe.1G071900_v2.0.a1	Prupe.1G071900	hypothetical protein PRUPE_1G071900	--	GO:0008643,GO:0016021	carbohydrate transport|integral component of membrane	--	--	--
Prupe.1G071900	2.67149e-14	0.309195	0.793	0.515	5.49178e-10	5	1.54	Prupe.1G071900_v2.0.a1	Prupe.1G071900	hypothetical protein PRUPE_1G071900	--	GO:0008643,GO:0016021	carbohydrate transport|integral component of membrane	--	--	--
Prupe.1G071900	1.47476e-14	0.0378048	0.784	0.53	3.03167e-10	7	1.479	Prupe.1G071900_v2.0.a1	Prupe.1G071900	hypothetical protein PRUPE_1G071900	--	GO:0008643,GO:0016021	carbohydrate transport|integral component of membrane	--	--	--
Prupe.1G072000	1.32959e-06	0.0431757	0.928	0.846	0.0273325	1	1.097	Prupe.1G072000_v2.0.a1	Prupe.1G072000	oligosaccharyltransferase complex subunit ostc	--	--	--	--	--	--
Prupe.1G072000	1.50584e-06	0.180731	0.907	0.862	0.0309555	4	1.052	Prupe.1G072000_v2.0.a1	Prupe.1G072000	oligosaccharyltransferase complex subunit ostc	--	--	--	--	--	--
Prupe.1G072100	6.44348e-46	0.4358	0.373	0.073	1.32459e-41	2	5.11	Prupe.1G072100_v2.0.a1	Prupe.1G072100	plant intracellular Ras-group-related LRR protein 6-like	--	--	--	--	--	--
Prupe.1G072500	0.00849742	0.0362794	0.291	0.227	1	3	1.282	Prupe.1G072500_v2.0.a1	Prupe.1G072500	hypothetical protein PRUPE_1G072500	--	GO:0005506,GO:0009570,GO:0019133,GO:0019285,GO:0051537	iron ion binding|chloroplast stroma|choline monooxygenase activity|glycine betaine biosynthetic process from choline|2 iron, 2 sulfur cluster binding	ko00260	Glycine, serine and threonine metabolism	--
Prupe.1G072500	9.77339e-06	0.11508	0.369	0.222	0.200912	5	1.662	Prupe.1G072500_v2.0.a1	Prupe.1G072500	hypothetical protein PRUPE_1G072500	--	GO:0005506,GO:0009570,GO:0019133,GO:0019285,GO:0051537	iron ion binding|chloroplast stroma|choline monooxygenase activity|glycine betaine biosynthetic process from choline|2 iron, 2 sulfur cluster binding	ko00260	Glycine, serine and threonine metabolism	--
Prupe.1G072500	7.98651e-06	0.171069	0.411	0.224	0.164179	6	1.835	Prupe.1G072500_v2.0.a1	Prupe.1G072500	hypothetical protein PRUPE_1G072500	--	GO:0005506,GO:0009570,GO:0019133,GO:0019285,GO:0051537	iron ion binding|chloroplast stroma|choline monooxygenase activity|glycine betaine biosynthetic process from choline|2 iron, 2 sulfur cluster binding	ko00260	Glycine, serine and threonine metabolism	--
Prupe.1G072600	1.18996e-19	0.326664	1	0.996	2.4462e-15	4	1.004	Prupe.1G072600_v2.0.a1	Prupe.1G072600	hypothetical protein PRUPE_1G072600	--	GO:0005388,GO:0005516,GO:0005524,GO:0005886,GO:0005887,GO:0009506,GO:0046872	calcium-transporting ATPase activity|calmodulin binding|ATP binding|plasma membrane|integral component of plasma membrane|plasmodesma|metal ion binding	--	--	--
Prupe.1G072600	0.00488905	0.161156	1	0.996	1	7	1.004	Prupe.1G072600_v2.0.a1	Prupe.1G072600	hypothetical protein PRUPE_1G072600	--	GO:0005388,GO:0005516,GO:0005524,GO:0005886,GO:0005887,GO:0009506,GO:0046872	calcium-transporting ATPase activity|calmodulin binding|ATP binding|plasma membrane|integral component of plasma membrane|plasmodesma|metal ion binding	--	--	--
Prupe.1G073000	5.89249e-07	0.0017294	0.853	0.759	0.0121132	1	1.124	Prupe.1G073000_v2.0.a1	Prupe.1G073000	hypothetical protein PRUPE_1G073000	--	GO:0005730,GO:0006913	nucleolus|nucleocytoplasmic transport	--	--	--
Prupe.1G073000	1.99266e-08	0.0784211	0.74	0.794	0.00040963	2	0.932	Prupe.1G073000_v2.0.a1	Prupe.1G073000	hypothetical protein PRUPE_1G073000	--	GO:0005730,GO:0006913	nucleolus|nucleocytoplasmic transport	--	--	--
Prupe.1G073000	1.28698e-05	0.104128	0.719	0.789	0.264564	6	0.911	Prupe.1G073000_v2.0.a1	Prupe.1G073000	hypothetical protein PRUPE_1G073000	--	GO:0005730,GO:0006913	nucleolus|nucleocytoplasmic transport	--	--	--
Prupe.1G073100	1.93881e-14	0.157948	1	1	3.98561e-10	2	1	Prupe.1G073100_v2.0.a1	Prupe.1G073100	60S ribosomal protein L7-2-like	--	GO:0000463,GO:0003729,GO:0003735,GO:0009507,GO:0016020,GO:0022625,GO:0022626,GO:0042788	maturation of LSU-rRNA from tricistronic rRNA transcript (SSU-rRNA, 5.8S rRNA, LSU-rRNA)|mRNA binding|structural constituent of ribosome|chloroplast|membrane|cytosolic large ribosomal subunit|cytosolic ribosome|polysomal ribosome	--	--	--
Prupe.1G073200	0.00431091	0.0600353	0.613	0.515	1	3	1.19	Prupe.1G073200_v2.0.a1	Prupe.1G073200	hypothetical protein PRUPE_1G073200	--	GO:0000419,GO:0001193,GO:0003676,GO:0003899,GO:0005665,GO:0005730,GO:0006283,GO:0006367,GO:0006379,GO:0008270	RNA polymerase V complex|maintenance of transcriptional fidelity during DNA-templated transcription elongation from RNA polymerase II promoter|nucleic acid binding|DNA-directed 5'-3' RNA polymerase activity|RNA polymerase II, core complex|nucleolus|transcription-coupled nucleotide-excision repair|transcription initiation from RNA polymerase II promoter|mRNA cleavage|zinc ion binding	--	--	--
Prupe.1G073200	0.000312604	0.119279	0.67	0.515	1	5	1.301	Prupe.1G073200_v2.0.a1	Prupe.1G073200	hypothetical protein PRUPE_1G073200	--	GO:0000419,GO:0001193,GO:0003676,GO:0003899,GO:0005665,GO:0005730,GO:0006283,GO:0006367,GO:0006379,GO:0008270	RNA polymerase V complex|maintenance of transcriptional fidelity during DNA-templated transcription elongation from RNA polymerase II promoter|nucleic acid binding|DNA-directed 5'-3' RNA polymerase activity|RNA polymerase II, core complex|nucleolus|transcription-coupled nucleotide-excision repair|transcription initiation from RNA polymerase II promoter|mRNA cleavage|zinc ion binding	--	--	--
Prupe.1G073200	0.000657784	0.203898	0.671	0.52	1	6	1.29	Prupe.1G073200_v2.0.a1	Prupe.1G073200	hypothetical protein PRUPE_1G073200	--	GO:0000419,GO:0001193,GO:0003676,GO:0003899,GO:0005665,GO:0005730,GO:0006283,GO:0006367,GO:0006379,GO:0008270	RNA polymerase V complex|maintenance of transcriptional fidelity during DNA-templated transcription elongation from RNA polymerase II promoter|nucleic acid binding|DNA-directed 5'-3' RNA polymerase activity|RNA polymerase II, core complex|nucleolus|transcription-coupled nucleotide-excision repair|transcription initiation from RNA polymerase II promoter|mRNA cleavage|zinc ion binding	--	--	--
Prupe.1G073200	1.84039e-21	0.108014	0.856	0.511	3.78329e-17	7	1.675	Prupe.1G073200_v2.0.a1	Prupe.1G073200	hypothetical protein PRUPE_1G073200	--	GO:0000419,GO:0001193,GO:0003676,GO:0003899,GO:0005665,GO:0005730,GO:0006283,GO:0006367,GO:0006379,GO:0008270	RNA polymerase V complex|maintenance of transcriptional fidelity during DNA-templated transcription elongation from RNA polymerase II promoter|nucleic acid binding|DNA-directed 5'-3' RNA polymerase activity|RNA polymerase II, core complex|nucleolus|transcription-coupled nucleotide-excision repair|transcription initiation from RNA polymerase II promoter|mRNA cleavage|zinc ion binding	--	--	--
Prupe.1G073300	0.000552829	0.0619925	0.061	0.035	1	1	1.743	Prupe.1G073300_v2.0.a1	Prupe.1G073300	hypothetical protein PRUPE_1G073300	--	--	--	--	--	--
Prupe.1G073400	2.13302e-21	0.276866	0.663	0.445	4.38484e-17	1	1.49	Prupe.1G073400_v2.0.a1	Prupe.1G073400	PREDICTED: uncharacterized protein LOC101298504	--	--	--	--	--	--
Prupe.1G073400	1.59797e-40	0.143787	0.946	0.473	3.28495e-36	7	2	Prupe.1G073400_v2.0.a1	Prupe.1G073400	PREDICTED: uncharacterized protein LOC101298504	--	--	--	--	--	--
Prupe.1G073600	1.91452e-05	0.0421789	0.423	0.453	0.393568	2	0.934	Prupe.1G073600_v2.0.a1	Prupe.1G073600	uncharacterized protein LOC18791202 isoform X2	--	GO:0000139,GO:0001708,GO:0005794,GO:0008333,GO:0009718,GO:0016021,GO:0016192,GO:0016197,GO:0017137,GO:0019898,GO:0036020,GO:0044090,GO:1903415	Golgi membrane|cell fate specification|Golgi apparatus|endosome to lysosome transport|anthocyanin-containing compound biosynthetic process|integral component of membrane|vesicle-mediated transport|endosomal transport|Rab GTPase binding|extrinsic component of membrane|endolysosome membrane|positive regulation of vacuole organization|flavonoid transport from endoplasmic reticulum to plant-type vacu…	--	--	--
Prupe.1G073600	4.61827e-40	0.060839	0.829	0.422	9.49378e-36	7	1.964	Prupe.1G073600_v2.0.a1	Prupe.1G073600	uncharacterized protein LOC18791202 isoform X2	--	GO:0000139,GO:0001708,GO:0005794,GO:0008333,GO:0009718,GO:0016021,GO:0016192,GO:0016197,GO:0017137,GO:0019898,GO:0036020,GO:0044090,GO:1903415	Golgi membrane|cell fate specification|Golgi apparatus|endosome to lysosome transport|anthocyanin-containing compound biosynthetic process|integral component of membrane|vesicle-mediated transport|endosomal transport|Rab GTPase binding|extrinsic component of membrane|endolysosome membrane|positive regulation of vacuole organization|flavonoid transport from endoplasmic reticulum to plant-type vacu…	--	--	--
Prupe.1G073700	9.45241e-08	0.096834	0.173	0.074	0.00194313	3	2.338	Prupe.1G073700_v2.0.a1	Prupe.1G073700	protein SMAX1-LIKE 4	--	GO:0005634,GO:0009507,GO:0010233,GO:0016787,GO:0019538,GO:0033500	nucleus|chloroplast|phloem transport|hydrolase activity|protein metabolic process|carbohydrate homeostasis	--	--	--
Prupe.1G073700	1.84635e-16	0.264905	0.329	0.071	3.79555e-12	6	4.634	Prupe.1G073700_v2.0.a1	Prupe.1G073700	protein SMAX1-LIKE 4	--	GO:0005634,GO:0009507,GO:0010233,GO:0016787,GO:0019538,GO:0033500	nucleus|chloroplast|phloem transport|hydrolase activity|protein metabolic process|carbohydrate homeostasis	--	--	--
Prupe.1G073800	0.000298797	0.13643	0.517	0.364	1	5	1.42	Prupe.1G073800_v2.0.a1	Prupe.1G073800	hypothetical protein PRUPE_1G073800	--	GO:0000139,GO:0004559,GO:0004571,GO:0005509,GO:0005768,GO:0005783,GO:0005794,GO:0005802,GO:0006486,GO:0006491,GO:0016021	Golgi membrane|alpha-mannosidase activity|mannosyl-oligosaccharide 1,2-alpha-mannosidase activity|calcium ion binding|endosome|endoplasmic reticulum|Golgi apparatus|trans-Golgi network|protein glycosylation|N-glycan processing|integral component of membrane	ko00510,ko00513,ko04141	N-Glycan biosynthesis|Various types of N-glycan biosynthesis|Protein processing in endoplasmic reticulum	MNS1
Prupe.1G073800	0.00258787	0.16989	0.493	0.371	1	6	1.329	Prupe.1G073800_v2.0.a1	Prupe.1G073800	hypothetical protein PRUPE_1G073800	--	GO:0000139,GO:0004559,GO:0004571,GO:0005509,GO:0005768,GO:0005783,GO:0005794,GO:0005802,GO:0006486,GO:0006491,GO:0016021	Golgi membrane|alpha-mannosidase activity|mannosyl-oligosaccharide 1,2-alpha-mannosidase activity|calcium ion binding|endosome|endoplasmic reticulum|Golgi apparatus|trans-Golgi network|protein glycosylation|N-glycan processing|integral component of membrane	ko00510,ko00513,ko04141	N-Glycan biosynthesis|Various types of N-glycan biosynthesis|Protein processing in endoplasmic reticulum	MNS1
Prupe.1G073800	8.3993e-22	0.0984015	0.685	0.361	1.72664e-17	7	1.898	Prupe.1G073800_v2.0.a1	Prupe.1G073800	hypothetical protein PRUPE_1G073800	--	GO:0000139,GO:0004559,GO:0004571,GO:0005509,GO:0005768,GO:0005783,GO:0005794,GO:0005802,GO:0006486,GO:0006491,GO:0016021	Golgi membrane|alpha-mannosidase activity|mannosyl-oligosaccharide 1,2-alpha-mannosidase activity|calcium ion binding|endosome|endoplasmic reticulum|Golgi apparatus|trans-Golgi network|protein glycosylation|N-glycan processing|integral component of membrane	ko00510,ko00513,ko04141	N-Glycan biosynthesis|Various types of N-glycan biosynthesis|Protein processing in endoplasmic reticulum	MNS1
Prupe.1G073900	2.2112e-05	0.108119	0.149	0.065	0.454556	2	2.292	Prupe.1G073900_v2.0.a1	Prupe.1G073900	protein At-4/1 isoform X1	--	GO:0005783,GO:0009506,GO:0010496,GO:0016032,GO:0046907	endoplasmic reticulum|plasmodesma|intercellular transport|viral process|intracellular transport	--	--	--
Prupe.1G074200	0.00194137	0.0639564	0.297	0.214	1	3	1.388	Prupe.1G074200_v2.0.a1	Prupe.1G074200	probable inactive purple acid phosphatase 28	--	GO:0003993,GO:0005576,GO:0016788,GO:0046872	acid phosphatase activity|extracellular region|hydrolase activity, acting on ester bonds|metal ion binding	--	--	--
Prupe.1G074200	1.30122e-12	0.124919	0.404	0.207	2.67491e-08	5	1.952	Prupe.1G074200_v2.0.a1	Prupe.1G074200	probable inactive purple acid phosphatase 28	--	GO:0003993,GO:0005576,GO:0016788,GO:0046872	acid phosphatase activity|extracellular region|hydrolase activity, acting on ester bonds|metal ion binding	--	--	--
Prupe.1G074200	0.00035886	0.174779	0.377	0.216	1	6	1.745	Prupe.1G074200_v2.0.a1	Prupe.1G074200	probable inactive purple acid phosphatase 28	--	GO:0003993,GO:0005576,GO:0016788,GO:0046872	acid phosphatase activity|extracellular region|hydrolase activity, acting on ester bonds|metal ion binding	--	--	--
Prupe.1G074400	3.42725e-103	1.04064	0.708	0.254	7.04539e-99	4	2.787	Prupe.1G074400_v2.0.a1	Prupe.1G074400	hypothetical protein PRUPE_1G074400	bHLH	GO:0003677,GO:0005634,GO:0046983	DNA binding|nucleus|protein dimerization activity	--	--	--
Prupe.1G074500	0.000384677	0.0690848	0.464	0.357	1	3	1.3	Prupe.1G074500_v2.0.a1	Prupe.1G074500	ubiquitin carboxyl-terminal hydrolase 36	--	--	--	--	--	--
Prupe.1G074500	0.00217287	0.0480862	0.468	0.364	1	5	1.286	Prupe.1G074500_v2.0.a1	Prupe.1G074500	ubiquitin carboxyl-terminal hydrolase 36	--	--	--	--	--	--
Prupe.1G074500	5.73902e-20	0.123626	0.694	0.355	1.17977e-15	7	1.955	Prupe.1G074500_v2.0.a1	Prupe.1G074500	ubiquitin carboxyl-terminal hydrolase 36	--	--	--	--	--	--
Prupe.1G074600	0.00228473	0.0682649	0.359	0.275	1	2	1.305	Prupe.1G074600_v2.0.a1	Prupe.1G074600	DNA ligase 4 isoform X1	--	GO:0003677,GO:0003910,GO:0005524,GO:0006260,GO:0006297,GO:0006302,GO:0006303,GO:0006310,GO:0006974,GO:0009506,GO:0010165,GO:0032807,GO:0046872,GO:0048046,GO:0051103,GO:0071897	DNA binding|DNA ligase (ATP) activity|ATP binding|DNA replication|nucleotide-excision repair, DNA gap filling|double-strand break repair|double-strand break repair via nonhomologous end joining|DNA recombination|cellular response to DNA damage stimulus|plasmodesma|response to X-ray|DNA ligase IV complex|metal ion binding|apoplast|DNA ligation involved in DNA repair|DNA biosynthetic process	ko03450	Non-homologous end-joining	--
Prupe.1G074600	4.74589e-06	0.150204	0.443	0.273	0.0975613	5	1.623	Prupe.1G074600_v2.0.a1	Prupe.1G074600	DNA ligase 4 isoform X1	--	GO:0003677,GO:0003910,GO:0005524,GO:0006260,GO:0006297,GO:0006302,GO:0006303,GO:0006310,GO:0006974,GO:0009506,GO:0010165,GO:0032807,GO:0046872,GO:0048046,GO:0051103,GO:0071897	DNA binding|DNA ligase (ATP) activity|ATP binding|DNA replication|nucleotide-excision repair, DNA gap filling|double-strand break repair|double-strand break repair via nonhomologous end joining|DNA recombination|cellular response to DNA damage stimulus|plasmodesma|response to X-ray|DNA ligase IV complex|metal ion binding|apoplast|DNA ligation involved in DNA repair|DNA biosynthetic process	ko03450	Non-homologous end-joining	--
Prupe.1G074600	1.6423e-08	0.292491	0.521	0.272	0.000337607	6	1.915	Prupe.1G074600_v2.0.a1	Prupe.1G074600	DNA ligase 4 isoform X1	--	GO:0003677,GO:0003910,GO:0005524,GO:0006260,GO:0006297,GO:0006302,GO:0006303,GO:0006310,GO:0006974,GO:0009506,GO:0010165,GO:0032807,GO:0046872,GO:0048046,GO:0051103,GO:0071897	DNA binding|DNA ligase (ATP) activity|ATP binding|DNA replication|nucleotide-excision repair, DNA gap filling|double-strand break repair|double-strand break repair via nonhomologous end joining|DNA recombination|cellular response to DNA damage stimulus|plasmodesma|response to X-ray|DNA ligase IV complex|metal ion binding|apoplast|DNA ligation involved in DNA repair|DNA biosynthetic process	ko03450	Non-homologous end-joining	--
Prupe.1G074700	5.41427e-09	0.117142	0.167	0.048	0.000111301	5	3.479	Prupe.1G074700_v2.0.a1	Prupe.1G074700	hypothetical protein PRUPE_1G074700	--	--	--	ko00350,ko00360	Tyrosine metabolism|Phenylalanine metabolism	--
Prupe.1G074700	0.00155769	0.010576	0.036	0.063	1	7	0.571	Prupe.1G074700_v2.0.a1	Prupe.1G074700	hypothetical protein PRUPE_1G074700	--	--	--	ko00350,ko00360	Tyrosine metabolism|Phenylalanine metabolism	--
Prupe.1G074800	2.40139e-21	0.0236474	0.973	0.675	4.93654e-17	7	1.441	Prupe.1G074800_v2.0.a1	Prupe.1G074800	hypothetical protein PRUPE_1G074800	--	GO:0003723,GO:0005634,GO:0006396,GO:0009299,GO:0048367,GO:0048467,GO:0048577,GO:0048579	RNA binding|nucleus|RNA processing|mRNA transcription|shoot system development|gynoecium development|negative regulation of short-day photoperiodism, flowering|negative regulation of long-day photoperiodism, flowering	--	--	--
Prupe.1G074900	3.79115e-08	0.0425453	0.086	0.087	0.000779347	1	0.989	Prupe.1G074900_v2.0.a1	Prupe.1G074900	hypothetical protein PRUPE_1G074900	--	GO:0005634,GO:0006355,GO:0009507,GO:0045036	nucleus|regulation of transcription, DNA-templated|chloroplast|protein targeting to chloroplast	--	--	--
Prupe.1G074900	1.72913e-09	0.0894144	0.187	0.075	3.55457e-05	5	2.493	Prupe.1G074900_v2.0.a1	Prupe.1G074900	hypothetical protein PRUPE_1G074900	--	GO:0005634,GO:0006355,GO:0009507,GO:0045036	nucleus|regulation of transcription, DNA-templated|chloroplast|protein targeting to chloroplast	--	--	--
Prupe.1G075100	5.79739e-08	0.188102	0.537	0.326	0.00119177	5	1.647	Prupe.1G075100_v2.0.a1	Prupe.1G075100	tRNA-specific adenosine deaminase 2	--	GO:0005634,GO:0005737,GO:0006400,GO:0008251,GO:0008270	nucleus|cytoplasm|tRNA modification|tRNA-specific adenosine deaminase activity|zinc ion binding	--	--	--
Prupe.1G075100	0.00165564	0.0349816	0.445	0.341	1	6	1.305	Prupe.1G075100_v2.0.a1	Prupe.1G075100	tRNA-specific adenosine deaminase 2	--	GO:0005634,GO:0005737,GO:0006400,GO:0008251,GO:0008270	nucleus|cytoplasm|tRNA modification|tRNA-specific adenosine deaminase activity|zinc ion binding	--	--	--
Prupe.1G075300	6.85444e-06	0.00872314	0.418	0.336	0.140907	3	1.244	Prupe.1G075300_v2.0.a1	Prupe.1G075300	hypothetical protein PRUPE_1G075300	--	--	--	--	--	--
Prupe.1G075300	0.000849994	0.086353	0.458	0.337	1	5	1.359	Prupe.1G075300_v2.0.a1	Prupe.1G075300	hypothetical protein PRUPE_1G075300	--	--	--	--	--	--
Prupe.1G075300	9.52427e-07	0.259753	0.521	0.336	0.019579	6	1.551	Prupe.1G075300_v2.0.a1	Prupe.1G075300	hypothetical protein PRUPE_1G075300	--	--	--	--	--	--
Prupe.1G075400	0.000804442	0.130083	0.586	0.435	1	5	1.347	Prupe.1G075400_v2.0.a1	Prupe.1G075400	hypothetical protein PRUPE_1G075400	--	GO:0000123,GO:0000790,GO:0004402,GO:0005634,GO:0006275,GO:0009901,GO:0042393,GO:0045892,GO:0045944,GO:0046872,GO:0046976,GO:0051726,GO:0070734	histone acetyltransferase complex|nuclear chromatin|histone acetyltransferase activity|nucleus|regulation of DNA replication|anther dehiscence|histone binding|negative regulation of transcription, DNA-templated|positive regulation of transcription by RNA polymerase II|metal ion binding|histone methyltransferase activity (H3-K27 specific)|regulation of cell cycle|histone H3-K27 methylation	--	--	--
Prupe.1G075400	5.2676e-30	0.0972773	0.82	0.428	1.08286e-25	7	1.916	Prupe.1G075400_v2.0.a1	Prupe.1G075400	hypothetical protein PRUPE_1G075400	--	GO:0000123,GO:0000790,GO:0004402,GO:0005634,GO:0006275,GO:0009901,GO:0042393,GO:0045892,GO:0045944,GO:0046872,GO:0046976,GO:0051726,GO:0070734	histone acetyltransferase complex|nuclear chromatin|histone acetyltransferase activity|nucleus|regulation of DNA replication|anther dehiscence|histone binding|negative regulation of transcription, DNA-templated|positive regulation of transcription by RNA polymerase II|metal ion binding|histone methyltransferase activity (H3-K27 specific)|regulation of cell cycle|histone H3-K27 methylation	--	--	--
Prupe.1G075500	2.74966e-06	0.240307	0.719	0.611	0.0565248	6	1.177	Prupe.1G075500_v2.0.a1	Prupe.1G075500	pathogenesis-related homeodomain protein isoform X1	HB-PHD	GO:0003700,GO:0005634,GO:0006952,GO:0009733,GO:0035064,GO:0043565,GO:0045893,GO:0046872,GO:0061087	DNA-binding transcription factor activity|nucleus|defense response|response to auxin|methylated histone binding|sequence-specific DNA binding|positive regulation of transcription, DNA-templated|metal ion binding|positive regulation of histone H3-K27 methylation	--	--	--
Prupe.1G075500	2.68199e-22	0.0260706	0.919	0.601	5.51337e-18	7	1.529	Prupe.1G075500_v2.0.a1	Prupe.1G075500	pathogenesis-related homeodomain protein isoform X1	HB-PHD	GO:0003700,GO:0005634,GO:0006952,GO:0009733,GO:0035064,GO:0043565,GO:0045893,GO:0046872,GO:0061087	DNA-binding transcription factor activity|nucleus|defense response|response to auxin|methylated histone binding|sequence-specific DNA binding|positive regulation of transcription, DNA-templated|metal ion binding|positive regulation of histone H3-K27 methylation	--	--	--
Prupe.1G075600	1.04839e-25	0.22928	1	0.999	2.15518e-21	2	1.001	Prupe.1G075600_v2.0.a1	Prupe.1G075600	uncharacterized protein LOC18788802	--	--	--	--	--	--
Prupe.1G075600	1.62295e-05	0.200763	1	0.999	0.333629	7	1.001	Prupe.1G075600_v2.0.a1	Prupe.1G075600	uncharacterized protein LOC18788802	--	--	--	--	--	--
Prupe.1G075800	8.42659e-32	0.30359	0.279	0.047	1.73226e-27	2	5.936	Prupe.1G075800_v2.0.a1	Prupe.1G075800	putative clathrin assembly protein At5g57200	--	GO:0005545,GO:0005794,GO:0005905,GO:0006897,GO:0030136,GO:0030276,GO:0048268	1-phosphatidylinositol binding|Golgi apparatus|clathrin-coated pit|endocytosis|clathrin-coated vesicle|clathrin binding|clathrin coat assembly	--	--	--
Prupe.1G076200	4.92878e-08	0.144957	0.539	0.519	0.00101321	2	1.039	Prupe.1G076200_v2.0.a1	Prupe.1G076200	uncharacterized protein LOC18780319	--	--	--	--	--	--
Prupe.1G076200	0.00110389	0.0623149	0.635	0.509	1	5	1.248	Prupe.1G076200_v2.0.a1	Prupe.1G076200	uncharacterized protein LOC18780319	--	--	--	--	--	--
Prupe.1G076200	1.07919e-22	0.0768528	0.856	0.501	2.21849e-18	7	1.709	Prupe.1G076200_v2.0.a1	Prupe.1G076200	uncharacterized protein LOC18780319	--	--	--	--	--	--
Prupe.1G076300	1.22604e-05	0.0210851	0.937	0.864	0.252038	1	1.084	Prupe.1G076300_v2.0.a1	Prupe.1G076300	hypothetical protein PRUPE_1G076300	--	--	--	--	--	--
Prupe.1G076300	1.08814e-09	0.020883	1	0.875	2.2369e-05	7	1.143	Prupe.1G076300_v2.0.a1	Prupe.1G076300	hypothetical protein PRUPE_1G076300	--	--	--	--	--	--
Prupe.1G076400	0.00046277	0.119905	0.873	0.794	1	3	1.099	Prupe.1G076400_v2.0.a1	Prupe.1G076400	uncharacterized protein LOC18778482	--	--	--	--	--	--
Prupe.1G076400	2.66357e-06	0.192008	0.894	0.796	0.0547551	4	1.123	Prupe.1G076400_v2.0.a1	Prupe.1G076400	uncharacterized protein LOC18778482	--	--	--	--	--	--
Prupe.1G076400	0.00221512	0.117977	0.823	0.806	1	5	1.021	Prupe.1G076400_v2.0.a1	Prupe.1G076400	uncharacterized protein LOC18778482	--	--	--	--	--	--
Prupe.1G076500	1.19234e-20	0.0736729	0.946	0.616	2.45109e-16	7	1.536	Prupe.1G076500_v2.0.a1	Prupe.1G076500	elongator complex protein 4 isoform X1	--	GO:0000993,GO:0002098,GO:0005737,GO:0006357,GO:0006979,GO:0007275,GO:0008023,GO:0008284,GO:0009734,GO:0009737,GO:0009738,GO:0010928,GO:0016746,GO:0031538,GO:0033588,GO:0043609,GO:0071329,GO:2000024	RNA polymerase II complex binding|tRNA wobble uridine modification|cytoplasm|regulation of transcription by RNA polymerase II|response to oxidative stress|multicellular organism development|transcription elongation factor complex|positive regulation of cell proliferation|auxin-activated signaling pathway|response to abscisic acid|abscisic acid-activated signaling pathway|regulation of auxin media…	--	--	--
Prupe.1G076600	2.39405e-16	0.202986	0.998	0.952	4.92144e-12	1	1.048	Prupe.1G076600_v2.0.a1	Prupe.1G076600	subtilisin-like protease SBT2.5	--	GO:0004252,GO:0005618,GO:0008236,GO:0016020	serine-type endopeptidase activity|cell wall|serine-type peptidase activity|membrane	--	--	--
Prupe.1G076600	0.00025089	0.184396	1	0.961	1	7	1.041	Prupe.1G076600_v2.0.a1	Prupe.1G076600	subtilisin-like protease SBT2.5	--	GO:0004252,GO:0005618,GO:0008236,GO:0016020	serine-type endopeptidase activity|cell wall|serine-type peptidase activity|membrane	--	--	--
Prupe.1G076700	6.99941e-11	0.0313468	0.492	0.59	1.43887e-06	2	0.834	Prupe.1G076700_v2.0.a1	Prupe.1G076700	hypothetical protein PRUPE_1G076700	--	--	--	--	--	--
Prupe.1G076700	1.98235e-35	0.0733685	0.955	0.546	4.07512e-31	7	1.749	Prupe.1G076700_v2.0.a1	Prupe.1G076700	hypothetical protein PRUPE_1G076700	--	--	--	--	--	--
Prupe.1G076800	1.51032e-08	0.0959285	0.272	0.269	0.000310476	1	1.011	Prupe.1G076800_v2.0.a1	Prupe.1G076800	hypothetical protein PRUPE_1G076800	--	GO:0005829,GO:0008289,GO:0015248,GO:0016020,GO:0032934,GO:0043231	cytosol|lipid binding|sterol transporter activity|membrane|sterol binding|intracellular membrane-bounded organelle	--	--	--
Prupe.1G076900	9.57529e-19	0.291459	0.274	0.036	1.96839e-14	6	7.611	Prupe.1G076900_v2.0.a1	Prupe.1G076900	uncharacterized protein LOC18778215	--	--	--	--	--	--
Prupe.1G077000	6.2273e-05	0.0842132	0.217	0.117	1	5	1.855	Prupe.1G077000_v2.0.a1	Prupe.1G077000	hypothetical protein PRUPE_1G077000	--	GO:0009507,GO:0009535,GO:0010190,GO:0016021	chloroplast|chloroplast thylakoid membrane|cytochrome b6f complex assembly|integral component of membrane	--	--	--
Prupe.1G077100	6.28518e-07	0.0853151	0.248	0.143	0.0129204	3	1.734	Prupe.1G077100_v2.0.a1	Prupe.1G077100	pentatricopeptide repeat-containing protein At5g57250, mitochondrial	--	--	--	--	--	--
Prupe.1G077100	4.09897e-07	0.052002	0.251	0.151	0.00842625	5	1.662	Prupe.1G077100_v2.0.a1	Prupe.1G077100	pentatricopeptide repeat-containing protein At5g57250, mitochondrial	--	--	--	--	--	--
Prupe.1G077200	0.00725549	0.0423317	0.796	0.696	1	4	1.144	Prupe.1G077200_v2.0.a1	Prupe.1G077200	hypothetical protein PRUPE_1G077200	--	GO:0000139,GO:0006891,GO:0015031,GO:0017119	Golgi membrane|intra-Golgi vesicle-mediated transport|protein transport|Golgi transport complex	--	--	--
Prupe.1G077200	0.00106015	0.13365	0.719	0.707	1	6	1.017	Prupe.1G077200_v2.0.a1	Prupe.1G077200	hypothetical protein PRUPE_1G077200	--	GO:0000139,GO:0006891,GO:0015031,GO:0017119	Golgi membrane|intra-Golgi vesicle-mediated transport|protein transport|Golgi transport complex	--	--	--
Prupe.1G077200	2.32178e-16	0.0573861	0.964	0.691	4.77289e-12	7	1.395	Prupe.1G077200_v2.0.a1	Prupe.1G077200	hypothetical protein PRUPE_1G077200	--	GO:0000139,GO:0006891,GO:0015031,GO:0017119	Golgi membrane|intra-Golgi vesicle-mediated transport|protein transport|Golgi transport complex	--	--	--
Prupe.1G077400	2.77321e-11	0.221594	0.99	0.989	5.70089e-07	5	1.001	Prupe.1G077400_v2.0.a1	Prupe.1G077400	hypothetical protein PRUPE_1G077400	--	GO:0000398,GO:0003723,GO:0005684,GO:0005686,GO:0071004,GO:0071013	mRNA splicing, via spliceosome|RNA binding|U2-type spliceosomal complex|U2 snRNP|U2-type prespliceosome|catalytic step 2 spliceosome	--	--	--
Prupe.1G077400	0.00215229	0.139486	0.986	0.989	1	6	0.997	Prupe.1G077400_v2.0.a1	Prupe.1G077400	hypothetical protein PRUPE_1G077400	--	GO:0000398,GO:0003723,GO:0005684,GO:0005686,GO:0071004,GO:0071013	mRNA splicing, via spliceosome|RNA binding|U2-type spliceosomal complex|U2 snRNP|U2-type prespliceosome|catalytic step 2 spliceosome	--	--	--
Prupe.1G077700	0.000119291	0.0203807	0.891	0.816	1	1	1.092	Prupe.1G077700_v2.0.a1	Prupe.1G077700	hypothetical protein PRUPE_1G077700	--	--	--	--	--	--
Prupe.1G077700	0.000765707	0.123823	0.907	0.825	1	4	1.099	Prupe.1G077700_v2.0.a1	Prupe.1G077700	hypothetical protein PRUPE_1G077700	--	--	--	--	--	--
Prupe.1G078100	4.83089e-20	0.205791	1	1	9.93086e-16	2	1	Prupe.1G078100_v2.0.a1	Prupe.1G078100	hypothetical protein PRUPE_1G078100	--	GO:0003735,GO:0005840,GO:0006412	structural constituent of ribosome|ribosome|translation	--	--	--
Prupe.1G078200	1.3742e-08	0.115193	1	1	0.000282494	2	1	Prupe.1G078200_v2.0.a1	Prupe.1G078200	stromal 70 kDa heat shock-related protein, chloroplastic	--	GO:0005524,GO:0006457,GO:0009570,GO:0051082	ATP binding|protein folding|chloroplast stroma|unfolded protein binding	ko03040,ko04141,ko04144	Spliceosome|Protein processing in endoplasmic reticulum|Endocytosis	HSP70-7
Prupe.1G078200	1.13419e-23	0.252253	1	1	2.33156e-19	5	1	Prupe.1G078200_v2.0.a1	Prupe.1G078200	stromal 70 kDa heat shock-related protein, chloroplastic	--	GO:0005524,GO:0006457,GO:0009570,GO:0051082	ATP binding|protein folding|chloroplast stroma|unfolded protein binding	ko03040,ko04141,ko04144	Spliceosome|Protein processing in endoplasmic reticulum|Endocytosis	HSP70-7
Prupe.1G078300	1.35665e-12	0.123403	0.463	0.257	2.78887e-08	5	1.802	Prupe.1G078300_v2.0.a1	Prupe.1G078300	hypothetical protein PRUPE_1G078300	--	--	--	--	--	--
Prupe.1G078300	0.00420505	0.123819	0.404	0.269	1	6	1.502	Prupe.1G078300_v2.0.a1	Prupe.1G078300	hypothetical protein PRUPE_1G078300	--	--	--	--	--	--
Prupe.1G078700	1.85878e-17	0.347981	0.467	0.27	3.8211e-13	3	1.73	Prupe.1G078700_v2.0.a1	Prupe.1G078700	putative inactive cadmium/zinc-transporting ATPase HMA3	--	GO:0005385,GO:0005524,GO:0005886,GO:0008551,GO:0015086,GO:0016021,GO:0016463,GO:0046872,GO:0055069	zinc ion transmembrane transporter activity|ATP binding|plasma membrane|cadmium-exporting ATPase activity|cadmium ion transmembrane transporter activity|integral component of membrane|zinc-exporting ATPase activity|metal ion binding|zinc ion homeostasis	--	--	--
Prupe.1G078700	7.74608e-49	0.258545	0.838	0.271	1.59236e-44	7	3.092	Prupe.1G078700_v2.0.a1	Prupe.1G078700	putative inactive cadmium/zinc-transporting ATPase HMA3	--	GO:0005385,GO:0005524,GO:0005886,GO:0008551,GO:0015086,GO:0016021,GO:0016463,GO:0046872,GO:0055069	zinc ion transmembrane transporter activity|ATP binding|plasma membrane|cadmium-exporting ATPase activity|cadmium ion transmembrane transporter activity|integral component of membrane|zinc-exporting ATPase activity|metal ion binding|zinc ion homeostasis	--	--	--
Prupe.1G079000	9.40715e-08	0.0150585	0.099	0.058	0.00193383	5	1.707	Prupe.1G079000_v2.0.a1	Prupe.1G079000	hypothetical protein PRUPE_1G079000	--	--	--	--	--	--
Prupe.1G079000	0.00950588	0.040568	0.11	0.058	1	6	1.897	Prupe.1G079000_v2.0.a1	Prupe.1G079000	hypothetical protein PRUPE_1G079000	--	--	--	--	--	--
Prupe.1G079100	1.57709e-13	0.197804	0.238	0.075	3.24202e-09	3	3.173	Prupe.1G079100_v2.0.a1	Prupe.1G079100	uncharacterized protein LOC18781358 isoform X1	--	GO:0005634,GO:0010167,GO:0015706,GO:0071249,GO:0071705,GO:1901698	nucleus|response to nitrate|nitrate transport|cellular response to nitrate|nitrogen compound transport|response to nitrogen compound	--	--	--
Prupe.1G079100	0.00014472	0.110761	0.212	0.095	1	6	2.232	Prupe.1G079100_v2.0.a1	Prupe.1G079100	uncharacterized protein LOC18781358 isoform X1	--	GO:0005634,GO:0010167,GO:0015706,GO:0071249,GO:0071705,GO:1901698	nucleus|response to nitrate|nitrate transport|cellular response to nitrate|nitrogen compound transport|response to nitrogen compound	--	--	--
Prupe.1G079200	3.09401e-14	0.166752	0.633	0.626	6.36035e-10	2	1.011	Prupe.1G079200_v2.0.a1	Prupe.1G079200	mitochondrial outer membrane import complex protein METAXIN isoform X1	--	GO:0001401,GO:0005739,GO:0005741,GO:0005743,GO:0006626,GO:0009536,GO:0016021	mitochondrial sorting and assembly machinery complex|mitochondrion|mitochondrial outer membrane|mitochondrial inner membrane|protein targeting to mitochondrion|plastid|integral component of membrane	--	--	--
Prupe.1G079200	4.00014e-25	0.0181369	0.937	0.608	8.2231e-21	7	1.541	Prupe.1G079200_v2.0.a1	Prupe.1G079200	mitochondrial outer membrane import complex protein METAXIN isoform X1	--	GO:0001401,GO:0005739,GO:0005741,GO:0005743,GO:0006626,GO:0009536,GO:0016021	mitochondrial sorting and assembly machinery complex|mitochondrion|mitochondrial outer membrane|mitochondrial inner membrane|protein targeting to mitochondrion|plastid|integral component of membrane	--	--	--
Prupe.1G079300	4.83729e-07	0.183435	0.941	0.882	0.00994402	5	1.067	Prupe.1G079300_v2.0.a1	Prupe.1G079300	pumilio homolog 6, chloroplastic isoform X2	--	GO:0003729,GO:0006417,GO:0009507	mRNA binding|regulation of translation|chloroplast	--	--	--
Prupe.1G079300	3.63009e-35	0.526555	0.952	0.883	7.46237e-31	6	1.078	Prupe.1G079300_v2.0.a1	Prupe.1G079300	pumilio homolog 6, chloroplastic isoform X2	--	GO:0003729,GO:0006417,GO:0009507	mRNA binding|regulation of translation|chloroplast	--	--	--
Prupe.1G079400	8.18445e-05	0.0473245	0.912	0.832	1	1	1.096	Prupe.1G079400_v2.0.a1	Prupe.1G079400	hypothetical protein PRUPE_1G079400	--	GO:0005634,GO:0005654,GO:0005730,GO:0006364,GO:0010078,GO:0016435,GO:0048364,GO:0048471,GO:0048527,GO:0070476,GO:1990110	nucleus|nucleoplasm|nucleolus|rRNA processing|maintenance of root meristem identity|rRNA (guanine) methyltransferase activity|root development|perinuclear region of cytoplasm|lateral root development|rRNA (guanine-N7)-methylation|callus formation	--	--	--
Prupe.1G079400	2.05187e-09	0.0638686	0.798	0.866	4.21803e-05	2	0.921	Prupe.1G079400_v2.0.a1	Prupe.1G079400	hypothetical protein PRUPE_1G079400	--	GO:0005634,GO:0005654,GO:0005730,GO:0006364,GO:0010078,GO:0016435,GO:0048364,GO:0048471,GO:0048527,GO:0070476,GO:1990110	nucleus|nucleoplasm|nucleolus|rRNA processing|maintenance of root meristem identity|rRNA (guanine) methyltransferase activity|root development|perinuclear region of cytoplasm|lateral root development|rRNA (guanine-N7)-methylation|callus formation	--	--	--
Prupe.1G079400	0.00285039	0.000497224	0.818	0.857	1	5	0.954	Prupe.1G079400_v2.0.a1	Prupe.1G079400	hypothetical protein PRUPE_1G079400	--	GO:0005634,GO:0005654,GO:0005730,GO:0006364,GO:0010078,GO:0016435,GO:0048364,GO:0048471,GO:0048527,GO:0070476,GO:1990110	nucleus|nucleoplasm|nucleolus|rRNA processing|maintenance of root meristem identity|rRNA (guanine) methyltransferase activity|root development|perinuclear region of cytoplasm|lateral root development|rRNA (guanine-N7)-methylation|callus formation	--	--	--
Prupe.1G079400	0.00329234	0.114386	0.836	0.854	1	6	0.979	Prupe.1G079400_v2.0.a1	Prupe.1G079400	hypothetical protein PRUPE_1G079400	--	GO:0005634,GO:0005654,GO:0005730,GO:0006364,GO:0010078,GO:0016435,GO:0048364,GO:0048471,GO:0048527,GO:0070476,GO:1990110	nucleus|nucleoplasm|nucleolus|rRNA processing|maintenance of root meristem identity|rRNA (guanine) methyltransferase activity|root development|perinuclear region of cytoplasm|lateral root development|rRNA (guanine-N7)-methylation|callus formation	--	--	--
Prupe.1G079500	1.31758e-07	0.0762496	1	1	0.00270856	2	1	Prupe.1G079500_v2.0.a1	Prupe.1G079500	60S acidic ribosomal protein P3-2	--	GO:0003735,GO:0005634,GO:0005886,GO:0006414,GO:0022626,GO:0042788	structural constituent of ribosome|nucleus|plasma membrane|translational elongation|cytosolic ribosome|polysomal ribosome	--	--	--
Prupe.1G079500	0.00717351	0.082369	1	1	1	6	1	Prupe.1G079500_v2.0.a1	Prupe.1G079500	60S acidic ribosomal protein P3-2	--	GO:0003735,GO:0005634,GO:0005886,GO:0006414,GO:0022626,GO:0042788	structural constituent of ribosome|nucleus|plasma membrane|translational elongation|cytosolic ribosome|polysomal ribosome	--	--	--
Prupe.1G079600	0.00783978	0.0915054	0.542	0.421	1	5	1.287	Prupe.1G079600_v2.0.a1	Prupe.1G079600	U3 small nucleolar RNA-associated protein 25	--	GO:0000462,GO:0005730,GO:0019843,GO:0032040,GO:0034511	maturation of SSU-rRNA from tricistronic rRNA transcript (SSU-rRNA, 5.8S rRNA, LSU-rRNA)|nucleolus|rRNA binding|small-subunit processome|U3 snoRNA binding	--	--	--
Prupe.1G079600	2.24728e-05	0.202595	0.623	0.418	0.461973	6	1.49	Prupe.1G079600_v2.0.a1	Prupe.1G079600	U3 small nucleolar RNA-associated protein 25	--	GO:0000462,GO:0005730,GO:0019843,GO:0032040,GO:0034511	maturation of SSU-rRNA from tricistronic rRNA transcript (SSU-rRNA, 5.8S rRNA, LSU-rRNA)|nucleolus|rRNA binding|small-subunit processome|U3 snoRNA binding	--	--	--
Prupe.1G079600	5.69645e-19	0.0738255	0.721	0.416	1.17102e-14	7	1.733	Prupe.1G079600_v2.0.a1	Prupe.1G079600	U3 small nucleolar RNA-associated protein 25	--	GO:0000462,GO:0005730,GO:0019843,GO:0032040,GO:0034511	maturation of SSU-rRNA from tricistronic rRNA transcript (SSU-rRNA, 5.8S rRNA, LSU-rRNA)|nucleolus|rRNA binding|small-subunit processome|U3 snoRNA binding	--	--	--
Prupe.1G079700	0.0084637	0.0360956	0.395	0.416	1	2	0.95	Prupe.1G079700_v2.0.a1	Prupe.1G079700	hypothetical protein PRUPE_1G079700	--	GO:0005739,GO:0006744,GO:0031314,GO:0043333,GO:0043429	mitochondrion|ubiquinone biosynthetic process|extrinsic component of mitochondrial inner membrane|2-octaprenyl-6-methoxy-1,4-benzoquinone methylase activity|2-nonaprenyl-6-methoxy-1,4-benzoquinone methyltransferase activity	--	--	--
Prupe.1G079700	0.00239924	0.031339	0.498	0.401	1	5	1.242	Prupe.1G079700_v2.0.a1	Prupe.1G079700	hypothetical protein PRUPE_1G079700	--	GO:0005739,GO:0006744,GO:0031314,GO:0043333,GO:0043429	mitochondrion|ubiquinone biosynthetic process|extrinsic component of mitochondrial inner membrane|2-octaprenyl-6-methoxy-1,4-benzoquinone methylase activity|2-nonaprenyl-6-methoxy-1,4-benzoquinone methyltransferase activity	--	--	--
Prupe.1G079700	6.27621e-31	0.168681	0.829	0.385	1.2902e-26	7	2.153	Prupe.1G079700_v2.0.a1	Prupe.1G079700	hypothetical protein PRUPE_1G079700	--	GO:0005739,GO:0006744,GO:0031314,GO:0043333,GO:0043429	mitochondrion|ubiquinone biosynthetic process|extrinsic component of mitochondrial inner membrane|2-octaprenyl-6-methoxy-1,4-benzoquinone methylase activity|2-nonaprenyl-6-methoxy-1,4-benzoquinone methyltransferase activity	--	--	--
Prupe.1G079800	6.03656e-23	0.194793	0.503	0.244	1.24094e-18	1	2.061	Prupe.1G079800_v2.0.a1	Prupe.1G079800	hypothetical protein PRUPE_1G079800	--	GO:0009555,GO:0010584,GO:0016410,GO:0080072,GO:0080073,GO:0080074,GO:0080075,GO:0080088	pollen development|pollen exine formation|N-acyltransferase activity|spermidine:sinapoyl CoA N-acyltransferase activity|spermidine:coumaroyl CoA N-acyltransferase activity|spermidine:caffeoyl CoA N-acyltransferase activity|spermidine:feruloyl CoA N-acyltransferase activity|spermidine hydroxycinnamate conjugate biosynthetic process	--	--	--
Prupe.1G079800	2.44523e-10	0.0995791	0.435	0.294	5.02667e-06	4	1.48	Prupe.1G079800_v2.0.a1	Prupe.1G079800	hypothetical protein PRUPE_1G079800	--	GO:0009555,GO:0010584,GO:0016410,GO:0080072,GO:0080073,GO:0080074,GO:0080075,GO:0080088	pollen development|pollen exine formation|N-acyltransferase activity|spermidine:sinapoyl CoA N-acyltransferase activity|spermidine:coumaroyl CoA N-acyltransferase activity|spermidine:caffeoyl CoA N-acyltransferase activity|spermidine:feruloyl CoA N-acyltransferase activity|spermidine hydroxycinnamate conjugate biosynthetic process	--	--	--
Prupe.1G079800	0	0.427712	0.973	0.268	0	7	3.631	Prupe.1G079800_v2.0.a1	Prupe.1G079800	hypothetical protein PRUPE_1G079800	--	GO:0009555,GO:0010584,GO:0016410,GO:0080072,GO:0080073,GO:0080074,GO:0080075,GO:0080088	pollen development|pollen exine formation|N-acyltransferase activity|spermidine:sinapoyl CoA N-acyltransferase activity|spermidine:coumaroyl CoA N-acyltransferase activity|spermidine:caffeoyl CoA N-acyltransferase activity|spermidine:feruloyl CoA N-acyltransferase activity|spermidine hydroxycinnamate conjugate biosynthetic process	--	--	--
Prupe.1G080200	0.00674659	0.054243	0.514	0.426	1	3	1.207	Prupe.1G080200_v2.0.a1	Prupe.1G080200	diphthamide biosynthesis protein 2	--	GO:0005829,GO:0016740,GO:0017183	cytosol|transferase activity|peptidyl-diphthamide biosynthetic process from peptidyl-histidine	--	--	--
Prupe.1G080200	1.03553e-05	0.155286	0.601	0.421	0.212874	5	1.428	Prupe.1G080200_v2.0.a1	Prupe.1G080200	diphthamide biosynthesis protein 2	--	GO:0005829,GO:0016740,GO:0017183	cytosol|transferase activity|peptidyl-diphthamide biosynthetic process from peptidyl-histidine	--	--	--
Prupe.1G080200	0.00240338	0.115459	0.582	0.429	1	6	1.357	Prupe.1G080200_v2.0.a1	Prupe.1G080200	diphthamide biosynthesis protein 2	--	GO:0005829,GO:0016740,GO:0017183	cytosol|transferase activity|peptidyl-diphthamide biosynthetic process from peptidyl-histidine	--	--	--
Prupe.1G080600	2.5276e-09	0.122632	0.118	0.028	5.19599e-05	3	4.214	Prupe.1G080600_v2.0.a1	Prupe.1G080600	endochitinase EP3	--	GO:0000272,GO:0004568,GO:0005618,GO:0006032,GO:0006952,GO:0008061,GO:0009611,GO:0009617,GO:0010262,GO:0016998	polysaccharide catabolic process|chitinase activity|cell wall|chitin catabolic process|defense response|chitin binding|response to wounding|response to bacterium|somatic embryogenesis|cell wall macromolecule catabolic process	--	--	--
Prupe.1G080900	3.2931e-29	0.322192	0.829	0.761	6.76962e-25	2	1.089	Prupe.1G080900_v2.0.a1	Prupe.1G080900	hypothetical protein PRUPE_1G080900	--	--	--	ko03010	Ribosome	--
Prupe.1G081400	3.03843e-11	0.0181102	0.53	0.646	6.2461e-07	2	0.82	Prupe.1G081400_v2.0.a1	Prupe.1G081400	hypothetical protein PRUPE_1G081400	--	GO:0005829,GO:0005856,GO:0007015,GO:0009737,GO:0030042,GO:0048767,GO:0051014,GO:0051015,GO:0051017,GO:0051693,GO:0099636	cytosol|cytoskeleton|actin filament organization|response to abscisic acid|actin filament depolymerization|root hair elongation|actin filament severing|actin filament binding|actin filament bundle assembly|actin filament capping|cytoplasmic streaming	--	--	VLN4
Prupe.1G081400	1.05354e-23	0.0566229	0.946	0.602	2.16576e-19	7	1.571	Prupe.1G081400_v2.0.a1	Prupe.1G081400	hypothetical protein PRUPE_1G081400	--	GO:0005829,GO:0005856,GO:0007015,GO:0009737,GO:0030042,GO:0048767,GO:0051014,GO:0051015,GO:0051017,GO:0051693,GO:0099636	cytosol|cytoskeleton|actin filament organization|response to abscisic acid|actin filament depolymerization|root hair elongation|actin filament severing|actin filament binding|actin filament bundle assembly|actin filament capping|cytoplasmic streaming	--	--	VLN4
Prupe.1G081500	5.96501e-06	0.144347	0.953	0.931	0.122623	2	1.024	Prupe.1G081500_v2.0.a1	Prupe.1G081500	putative glucose-6-phosphate 1-epimerase	--	GO:0005975,GO:0030246,GO:0047938	carbohydrate metabolic process|carbohydrate binding|glucose-6-phosphate 1-epimerase activity	--	--	--
Prupe.1G081800	0.00901072	9.60384e-05	0.074	0.059	1	3	1.254	Prupe.1G081800_v2.0.a1	Prupe.1G081800	hypothetical protein PRUPE_1G081800	--	GO:0005198,GO:0005506,GO:0009507,GO:0009570,GO:0016226,GO:0032947,GO:0048564,GO:0051539,GO:0097428	structural molecule activity|iron ion binding|chloroplast|chloroplast stroma|iron-sulfur cluster assembly|protein-containing complex scaffold activity|photosystem I assembly|4 iron, 4 sulfur cluster binding|protein maturation by iron-sulfur cluster transfer	--	--	--
Prupe.1G081800	7.17889e-07	0.114194	0.158	0.05	0.0147576	5	3.16	Prupe.1G081800_v2.0.a1	Prupe.1G081800	hypothetical protein PRUPE_1G081800	--	GO:0005198,GO:0005506,GO:0009507,GO:0009570,GO:0016226,GO:0032947,GO:0048564,GO:0051539,GO:0097428	structural molecule activity|iron ion binding|chloroplast|chloroplast stroma|iron-sulfur cluster assembly|protein-containing complex scaffold activity|photosystem I assembly|4 iron, 4 sulfur cluster binding|protein maturation by iron-sulfur cluster transfer	--	--	--
Prupe.1G081800	0.00554093	0.0294638	0.103	0.059	1	6	1.746	Prupe.1G081800_v2.0.a1	Prupe.1G081800	hypothetical protein PRUPE_1G081800	--	GO:0005198,GO:0005506,GO:0009507,GO:0009570,GO:0016226,GO:0032947,GO:0048564,GO:0051539,GO:0097428	structural molecule activity|iron ion binding|chloroplast|chloroplast stroma|iron-sulfur cluster assembly|protein-containing complex scaffold activity|photosystem I assembly|4 iron, 4 sulfur cluster binding|protein maturation by iron-sulfur cluster transfer	--	--	--
Prupe.1G081800	7.88158e-06	0.00341221	0.027	0.064	0.162022	7	0.422	Prupe.1G081800_v2.0.a1	Prupe.1G081800	hypothetical protein PRUPE_1G081800	--	GO:0005198,GO:0005506,GO:0009507,GO:0009570,GO:0016226,GO:0032947,GO:0048564,GO:0051539,GO:0097428	structural molecule activity|iron ion binding|chloroplast|chloroplast stroma|iron-sulfur cluster assembly|protein-containing complex scaffold activity|photosystem I assembly|4 iron, 4 sulfur cluster binding|protein maturation by iron-sulfur cluster transfer	--	--	--
Prupe.1G082000	6.5017e-44	0.345753	0.836	0.517	1.33655e-39	1	1.617	Prupe.1G082000_v2.0.a1	Prupe.1G082000	plasma membrane ATPase 4	--	GO:0005524,GO:0005886,GO:0008553,GO:0016021,GO:0046872,GO:0120029	ATP binding|plasma membrane|proton-exporting ATPase activity, phosphorylative mechanism|integral component of membrane|metal ion binding|proton export across plasma membrane	--	--	AHA1
Prupe.1G082000	3.75906e-25	0.139895	0.973	0.575	7.72749e-21	7	1.692	Prupe.1G082000_v2.0.a1	Prupe.1G082000	plasma membrane ATPase 4	--	GO:0005524,GO:0005886,GO:0008553,GO:0016021,GO:0046872,GO:0120029	ATP binding|plasma membrane|proton-exporting ATPase activity, phosphorylative mechanism|integral component of membrane|metal ion binding|proton export across plasma membrane	--	--	AHA1
Prupe.1G082300	0.00435306	0.0649849	0.093	0.059	1	4	1.576	Prupe.1G082300_v2.0.a1	Prupe.1G082300	probable pre-mRNA-splicing factor ATP-dependent RNA helicase DEAH5 isoform X1	--	--	--	ko03040	Spliceosome	--
Prupe.1G082300	0.0035696	0.00496367	0.084	0.061	1	5	1.377	Prupe.1G082300_v2.0.a1	Prupe.1G082300	probable pre-mRNA-splicing factor ATP-dependent RNA helicase DEAH5 isoform X1	--	--	--	ko03040	Spliceosome	--
Prupe.1G082400	5.87653e-07	0.138527	1	0.998	0.0120804	5	1.002	Prupe.1G082400_v2.0.a1	Prupe.1G082400	lysine--tRNA ligase, cytoplasmic	--	GO:0003677,GO:0004824,GO:0005524,GO:0005829,GO:0006430,GO:0009506,GO:0046872	DNA binding|lysine-tRNA ligase activity|ATP binding|cytosol|lysyl-tRNA aminoacylation|plasmodesma|metal ion binding	--	--	ATKRS-1
Prupe.1G082400	5.77431e-06	0.182867	0.993	0.998	0.118702	6	0.995	Prupe.1G082400_v2.0.a1	Prupe.1G082400	lysine--tRNA ligase, cytoplasmic	--	GO:0003677,GO:0004824,GO:0005524,GO:0005829,GO:0006430,GO:0009506,GO:0046872	DNA binding|lysine-tRNA ligase activity|ATP binding|cytosol|lysyl-tRNA aminoacylation|plasmodesma|metal ion binding	--	--	ATKRS-1
Prupe.1G082500	4.86853e-14	0.280673	0.911	0.888	1.00082e-09	5	1.026	Prupe.1G082500_v2.0.a1	Prupe.1G082500	hypothetical protein PRUPE_1G082500	--	GO:0006636,GO:0009266,GO:0009507,GO:0009915,GO:0010176,GO:0010189,GO:0016021,GO:0031347,GO:0031969,GO:0071555	unsaturated fatty acid biosynthetic process|response to temperature stimulus|chloroplast|phloem sucrose loading|homogentisate phytyltransferase activity|vitamin E biosynthetic process|integral component of membrane|regulation of defense response|chloroplast membrane|cell wall organization	--	--	--
Prupe.1G082500	0.000446311	0.114687	0.863	0.893	1	6	0.966	Prupe.1G082500_v2.0.a1	Prupe.1G082500	hypothetical protein PRUPE_1G082500	--	GO:0006636,GO:0009266,GO:0009507,GO:0009915,GO:0010176,GO:0010189,GO:0016021,GO:0031347,GO:0031969,GO:0071555	unsaturated fatty acid biosynthetic process|response to temperature stimulus|chloroplast|phloem sucrose loading|homogentisate phytyltransferase activity|vitamin E biosynthetic process|integral component of membrane|regulation of defense response|chloroplast membrane|cell wall organization	--	--	--
Prupe.1G082600	0.00562211	0.0132573	0.747	0.802	1	6	0.931	Prupe.1G082600_v2.0.a1	Prupe.1G082600	hypothetical protein PRUPE_1G082600	--	GO:0005634,GO:0005829,GO:0007623,GO:0009637,GO:0009881,GO:0009908,GO:0016567,GO:0018298,GO:0019005	nucleus|cytosol|circadian rhythm|response to blue light|photoreceptor activity|flower development|protein ubiquitination|protein-chromophore linkage|SCF ubiquitin ligase complex	ko04712	Circadian rhythm - plant	--
Prupe.1G082700	3.04305e-09	0.16439	0.994	0.983	6.25559e-05	3	1.011	Prupe.1G082700_v2.0.a1	Prupe.1G082700	hypothetical protein PRUPE_1G082700	--	--	--	--	--	--
Prupe.1G082700	2.80551e-06	0.132107	0.966	0.987	0.0576729	5	0.979	Prupe.1G082700_v2.0.a1	Prupe.1G082700	hypothetical protein PRUPE_1G082700	--	--	--	--	--	--
Prupe.1G082700	3.83538e-14	0.32505	1	0.983	7.8844e-10	6	1.017	Prupe.1G082700_v2.0.a1	Prupe.1G082700	hypothetical protein PRUPE_1G082700	--	--	--	--	--	--
Prupe.1G083200	2.29178e-41	0.472533	0.425	0.107	4.71121e-37	2	3.972	Prupe.1G083200_v2.0.a1	Prupe.1G083200	telomere repeat-binding factor 3-like	--	--	--	--	--	--
Prupe.1G083500	4.17226e-07	0.185161	0.97	0.961	0.00857691	5	1.009	Prupe.1G083500_v2.0.a1	Prupe.1G083500	hypothetical protein PRUPE_1G083500	--	GO:0000776,GO:0000911,GO:0000922,GO:0005813,GO:0005819,GO:0005874,GO:0007051,GO:0008017,GO:0009506,GO:0009524,GO:0009574,GO:0009920,GO:0030951,GO:0030981,GO:0046785,GO:0051010,GO:0051298	kinetochore|cytokinesis by cell plate formation|spindle pole|centrosome|spindle|microtubule|spindle organization|microtubule binding|plasmodesma|phragmoplast|preprophase band|cell plate formation involved in plant-type cell wall biogenesis|establishment or maintenance of microtubule cytoskeleton polarity|cortical microtubule cytoskeleton|microtubule polymerization|microtubule plus-end binding|cen…	--	--	MOR1
Prupe.1G083500	1.26905e-09	0.281033	0.979	0.96	2.60879e-05	6	1.02	Prupe.1G083500_v2.0.a1	Prupe.1G083500	hypothetical protein PRUPE_1G083500	--	GO:0000776,GO:0000911,GO:0000922,GO:0005813,GO:0005819,GO:0005874,GO:0007051,GO:0008017,GO:0009506,GO:0009524,GO:0009574,GO:0009920,GO:0030951,GO:0030981,GO:0046785,GO:0051010,GO:0051298	kinetochore|cytokinesis by cell plate formation|spindle pole|centrosome|spindle|microtubule|spindle organization|microtubule binding|plasmodesma|phragmoplast|preprophase band|cell plate formation involved in plant-type cell wall biogenesis|establishment or maintenance of microtubule cytoskeleton polarity|cortical microtubule cytoskeleton|microtubule polymerization|microtubule plus-end binding|cen…	--	--	MOR1
Prupe.1G083700	3.32253e-38	0.447473	0.45	0.129	6.83013e-34	2	3.488	Prupe.1G083700_v2.0.a1	Prupe.1G083700	hypothetical protein PRUPE_1G083700	--	GO:0003677,GO:0004824,GO:0005524,GO:0005829,GO:0006430,GO:0009506,GO:0046872	DNA binding|lysine-tRNA ligase activity|ATP binding|cytosol|lysyl-tRNA aminoacylation|plasmodesma|metal ion binding	ko00970	Aminoacyl-tRNA biosynthesis	--
Prupe.1G083800	4.645e-17	0.1644	0.141	0.02	9.54873e-13	2	7.05	Prupe.1G083800_v2.0.a1	Prupe.1G083800	hypothetical protein PRUPE_1G083800	--	GO:0004575,GO:0005829,GO:0005987,GO:0009555,GO:0010311,GO:0033926,GO:0048510,GO:0080022	sucrose alpha-glucosidase activity|cytosol|sucrose catabolic process|pollen development|lateral root formation|glycopeptide alpha-N-acetylgalactosaminidase activity|regulation of timing of transition from vegetative to reproductive phase|primary root development	--	--	--
Prupe.1G084100	7.20606e-08	0.142849	0.345	0.178	0.00148135	5	1.938	Prupe.1G084100_v2.0.a1	Prupe.1G084100	hypothetical protein PRUPE_1G084100	--	--	--	--	--	--
Prupe.1G084100	0.000694759	0.0902026	0.308	0.186	1	6	1.656	Prupe.1G084100_v2.0.a1	Prupe.1G084100	hypothetical protein PRUPE_1G084100	--	--	--	--	--	--
Prupe.1G084200	4.58268e-13	0.0819967	0.699	0.769	9.42061e-09	2	0.909	Prupe.1G084200_v2.0.a1	Prupe.1G084200	WD repeat-containing protein 75 isoform X1	--	GO:0005730,GO:0030490,GO:0030515,GO:0032040,GO:0034455	nucleolus|maturation of SSU-rRNA|snoRNA binding|small-subunit processome|t-UTP complex	ko03008	Ribosome biogenesis in eukaryotes	--
Prupe.1G084200	1.13325e-07	0.237326	0.815	0.75	0.00232962	6	1.087	Prupe.1G084200_v2.0.a1	Prupe.1G084200	WD repeat-containing protein 75 isoform X1	--	GO:0005730,GO:0030490,GO:0030515,GO:0032040,GO:0034455	nucleolus|maturation of SSU-rRNA|snoRNA binding|small-subunit processome|t-UTP complex	ko03008	Ribosome biogenesis in eukaryotes	--
Prupe.1G084200	1.62292e-16	0.0695319	0.991	0.74	3.33624e-12	7	1.339	Prupe.1G084200_v2.0.a1	Prupe.1G084200	WD repeat-containing protein 75 isoform X1	--	GO:0005730,GO:0030490,GO:0030515,GO:0032040,GO:0034455	nucleolus|maturation of SSU-rRNA|snoRNA binding|small-subunit processome|t-UTP complex	ko03008	Ribosome biogenesis in eukaryotes	--
Prupe.1G084300	5.44851e-30	0.368753	0.446	0.153	1.12005e-25	3	2.915	Prupe.1G084300_v2.0.a1	Prupe.1G084300	probable receptor-like serine/threonine-protein kinase At5g57670	--	--	--	--	--	--
Prupe.1G084300	3.31977e-14	0.22867	0.429	0.176	6.82446e-10	5	2.438	Prupe.1G084300_v2.0.a1	Prupe.1G084300	probable receptor-like serine/threonine-protein kinase At5g57670	--	--	--	--	--	--
Prupe.1G084400	0.00409425	0.0985779	0.938	0.931	1	3	1.008	Prupe.1G084400_v2.0.a1	Prupe.1G084400	PREDICTED: U4/U6.U5 small nuclear ribonucleoprotein 27 kDa protein	--	--	--	--	--	--
Prupe.1G084500	4.78555e-42	0.345938	1	0.995	9.83765e-38	1	1.005	Prupe.1G084500_v2.0.a1	Prupe.1G084500	ribulose bisphosphate carboxylase small chain clone 512	--	GO:0004497,GO:0009507,GO:0009853,GO:0016984,GO:0019253	monooxygenase activity|chloroplast|photorespiration|ribulose-bisphosphate carboxylase activity|reductive pentose-phosphate cycle	--	--	--
Prupe.1G084700	3.06612e-10	0.156396	0.591	0.393	6.30302e-06	3	1.504	Prupe.1G084700_v2.0.a1	Prupe.1G084700	VIN3-like protein 2	--	GO:0003677,GO:0005677,GO:0009409,GO:0009506,GO:0009908,GO:0031519,GO:0032922,GO:0035064,GO:0042802,GO:0046872,GO:0048587,GO:1900111	DNA binding|chromatin silencing complex|response to cold|plasmodesma|flower development|PcG protein complex|circadian regulation of gene expression|methylated histone binding|identical protein binding|metal ion binding|regulation of short-day photoperiodism, flowering|positive regulation of histone H3-K9 dimethylation	--	--	--
Prupe.1G084700	2.62394e-10	0.0736433	0.649	0.414	5.39404e-06	7	1.568	Prupe.1G084700_v2.0.a1	Prupe.1G084700	VIN3-like protein 2	--	GO:0003677,GO:0005677,GO:0009409,GO:0009506,GO:0009908,GO:0031519,GO:0032922,GO:0035064,GO:0042802,GO:0046872,GO:0048587,GO:1900111	DNA binding|chromatin silencing complex|response to cold|plasmodesma|flower development|PcG protein complex|circadian regulation of gene expression|methylated histone binding|identical protein binding|metal ion binding|regulation of short-day photoperiodism, flowering|positive regulation of histone H3-K9 dimethylation	--	--	--
Prupe.1G084900	2.46603e-05	0.00932126	0.127	0.087	0.506941	3	1.46	Prupe.1G084900_v2.0.a1	Prupe.1G084900	AP2-like ethylene-responsive transcription factor AIL5	AP2/ERF-AP2	GO:0003677,GO:0003700,GO:0005634,GO:0009791,GO:0009845,GO:0009873,GO:0010311,GO:0040019,GO:0048364,GO:0060771,GO:0060772,GO:0060774	DNA binding|DNA-binding transcription factor activity|nucleus|post-embryonic development|seed germination|ethylene-activated signaling pathway|lateral root formation|positive regulation of embryonic development|root development|phyllotactic patterning|leaf phyllotactic patterning|auxin mediated signaling pathway involved in phyllotactic patterning	--	--	--
Prupe.1G084900	6.47648e-23	0.413069	0.356	0.071	1.33137e-18	6	5.014	Prupe.1G084900_v2.0.a1	Prupe.1G084900	AP2-like ethylene-responsive transcription factor AIL5	AP2/ERF-AP2	GO:0003677,GO:0003700,GO:0005634,GO:0009791,GO:0009845,GO:0009873,GO:0010311,GO:0040019,GO:0048364,GO:0060771,GO:0060772,GO:0060774	DNA binding|DNA-binding transcription factor activity|nucleus|post-embryonic development|seed germination|ethylene-activated signaling pathway|lateral root formation|positive regulation of embryonic development|root development|phyllotactic patterning|leaf phyllotactic patterning|auxin mediated signaling pathway involved in phyllotactic patterning	--	--	--
Prupe.1G085000	0.000177044	0.0589229	0.757	0.786	1	2	0.963	Prupe.1G085000_v2.0.a1	Prupe.1G085000	hypothetical protein PRUPE_1G085000	--	GO:0000722,GO:0000724,GO:0000781,GO:0000785,GO:0000794,GO:0003684,GO:0003690,GO:0003697,GO:0005634,GO:0005662,GO:0006260,GO:0006265,GO:0006268,GO:0006281,GO:0006284,GO:0006289,GO:0006298,GO:0006312,GO:0007004,GO:0007131,GO:0016458,GO:0030491,GO:0035861,GO:0043565,GO:0051096,GO:0098505,GO:2000001	telomere maintenance via recombination|double-strand break repair via homologous recombination|chromosome, telomeric region|chromatin|condensed nuclear chromosome|damaged DNA binding|double-stranded DNA binding|single-stranded DNA binding|nucleus|DNA replication factor A complex|DNA replication|DNA topological change|DNA unwinding involved in DNA replication|DNA repair|base-excision repair|nucleo…	ko03030,ko03420,ko03430,ko03440	DNA replication|Nucleotide excision repair|Mismatch repair|Homologous recombination	--
Prupe.1G085000	0.00387723	0.0849907	0.768	0.782	1	5	0.982	Prupe.1G085000_v2.0.a1	Prupe.1G085000	hypothetical protein PRUPE_1G085000	--	GO:0000722,GO:0000724,GO:0000781,GO:0000785,GO:0000794,GO:0003684,GO:0003690,GO:0003697,GO:0005634,GO:0005662,GO:0006260,GO:0006265,GO:0006268,GO:0006281,GO:0006284,GO:0006289,GO:0006298,GO:0006312,GO:0007004,GO:0007131,GO:0016458,GO:0030491,GO:0035861,GO:0043565,GO:0051096,GO:0098505,GO:2000001	telomere maintenance via recombination|double-strand break repair via homologous recombination|chromosome, telomeric region|chromatin|condensed nuclear chromosome|damaged DNA binding|double-stranded DNA binding|single-stranded DNA binding|nucleus|DNA replication factor A complex|DNA replication|DNA topological change|DNA unwinding involved in DNA replication|DNA repair|base-excision repair|nucleo…	ko03030,ko03420,ko03430,ko03440	DNA replication|Nucleotide excision repair|Mismatch repair|Homologous recombination	--
Prupe.1G085000	0.00819359	0.0964348	0.767	0.782	1	6	0.981	Prupe.1G085000_v2.0.a1	Prupe.1G085000	hypothetical protein PRUPE_1G085000	--	GO:0000722,GO:0000724,GO:0000781,GO:0000785,GO:0000794,GO:0003684,GO:0003690,GO:0003697,GO:0005634,GO:0005662,GO:0006260,GO:0006265,GO:0006268,GO:0006281,GO:0006284,GO:0006289,GO:0006298,GO:0006312,GO:0007004,GO:0007131,GO:0016458,GO:0030491,GO:0035861,GO:0043565,GO:0051096,GO:0098505,GO:2000001	telomere maintenance via recombination|double-strand break repair via homologous recombination|chromosome, telomeric region|chromatin|condensed nuclear chromosome|damaged DNA binding|double-stranded DNA binding|single-stranded DNA binding|nucleus|DNA replication factor A complex|DNA replication|DNA topological change|DNA unwinding involved in DNA replication|DNA repair|base-excision repair|nucleo…	ko03030,ko03420,ko03430,ko03440	DNA replication|Nucleotide excision repair|Mismatch repair|Homologous recombination	--
Prupe.1G085300	7.62408e-08	0.161218	0.226	0.069	0.00156728	6	3.275	Prupe.1G085300_v2.0.a1	Prupe.1G085300	hypothetical protein PRUPE_1G085300	--	--	--	--	--	--
Prupe.1G085400	1.83098e-10	0.24935	0.981	0.976	3.76395e-06	4	1.005	Prupe.1G085400_v2.0.a1	Prupe.1G085400	hypothetical protein PRUPE_1G085400	--	GO:0003958,GO:0005783,GO:0005789,GO:0005829,GO:0009507,GO:0009698,GO:0010181,GO:0016021,GO:0016491,GO:0050660,GO:0050661	NADPH-hemoprotein reductase activity|endoplasmic reticulum|endoplasmic reticulum membrane|cytosol|chloroplast|phenylpropanoid metabolic process|FMN binding|integral component of membrane|oxidoreductase activity|flavin adenine dinucleotide binding|NADP binding	--	--	--
Prupe.1G085400	0.00778864	0.147586	0.993	0.975	1	6	1.018	Prupe.1G085400_v2.0.a1	Prupe.1G085400	hypothetical protein PRUPE_1G085400	--	GO:0003958,GO:0005783,GO:0005789,GO:0005829,GO:0009507,GO:0009698,GO:0010181,GO:0016021,GO:0016491,GO:0050660,GO:0050661	NADPH-hemoprotein reductase activity|endoplasmic reticulum|endoplasmic reticulum membrane|cytosol|chloroplast|phenylpropanoid metabolic process|FMN binding|integral component of membrane|oxidoreductase activity|flavin adenine dinucleotide binding|NADP binding	--	--	--
Prupe.1G086000	0.000100976	0.0812821	0.202	0.106	1	5	1.906	Prupe.1G086000_v2.0.a1	Prupe.1G086000	(DL)-glycerol-3-phosphatase 2	--	GO:0000121,GO:0000287,GO:0005739,GO:0006114,GO:0016311,GO:0043136	glycerol-1-phosphatase activity|magnesium ion binding|mitochondrion|glycerol biosynthetic process|dephosphorylation|glycerol-3-phosphatase activity	--	--	--
Prupe.1G086200	4.05834e-05	0.0175288	0.992	0.951	0.834273	1	1.043	Prupe.1G086200_v2.0.a1	Prupe.1G086200	uncharacterized protein LOC18793886	--	--	--	--	--	--
Prupe.1G086200	3.06774e-05	0.146161	0.978	0.958	0.630634	3	1.021	Prupe.1G086200_v2.0.a1	Prupe.1G086200	uncharacterized protein LOC18793886	--	--	--	--	--	--
Prupe.1G086200	0.0078793	0.119341	1	0.959	1	7	1.043	Prupe.1G086200_v2.0.a1	Prupe.1G086200	uncharacterized protein LOC18793886	--	--	--	--	--	--
Prupe.1G086300	1.68133e-08	0.168124	0.507	0.302	0.000345632	5	1.679	Prupe.1G086300_v2.0.a1	Prupe.1G086300	hypothetical protein PRUPE_1G086300	--	GO:0009507,GO:0030785	chloroplast|[ribulose-bisphosphate carboxylase]-lysine N-methyltransferase activity	--	--	--
Prupe.1G086300	1.48122e-06	0.24516	0.534	0.307	0.0304494	6	1.739	Prupe.1G086300_v2.0.a1	Prupe.1G086300	hypothetical protein PRUPE_1G086300	--	GO:0009507,GO:0030785	chloroplast|[ribulose-bisphosphate carboxylase]-lysine N-methyltransferase activity	--	--	--
Prupe.1G086500	0.00652307	0.126109	0.267	0.186	1	6	1.435	Prupe.1G086500_v2.0.a1	Prupe.1G086500	hypothetical protein PRUPE_1G086500	--	GO:0005524,GO:0016887	ATP binding|ATPase activity	--	--	--
Prupe.1G086500	1.88967e-67	0.426002	0.82	0.152	3.88458e-63	7	5.395	Prupe.1G086500_v2.0.a1	Prupe.1G086500	hypothetical protein PRUPE_1G086500	--	GO:0005524,GO:0016887	ATP binding|ATPase activity	--	--	--
Prupe.1G086600	2.56394e-12	0.0213936	0.991	0.794	5.27068e-08	7	1.248	Prupe.1G086600_v2.0.a1	Prupe.1G086600	hypothetical protein PRUPE_1G086600	--	GO:0005783,GO:0006886,GO:0016021,GO:0016192,GO:0017137	endoplasmic reticulum|intracellular protein transport|integral component of membrane|vesicle-mediated transport|Rab GTPase binding	--	--	--
Prupe.1G086700	9.44165e-07	0.0341095	0.943	0.865	0.0194092	1	1.09	Prupe.1G086700_v2.0.a1	Prupe.1G086700	mitochondrial outer membrane protein porin 4	--	GO:0005739,GO:0005741,GO:0005886,GO:0008308,GO:0009617,GO:0015288,GO:0016020,GO:0040008,GO:0046930	mitochondrion|mitochondrial outer membrane|plasma membrane|voltage-gated anion channel activity|response to bacterium|porin activity|membrane|regulation of growth|pore complex	--	--	--
Prupe.1G086700	0.00525817	0.0683616	0.873	0.888	1	2	0.983	Prupe.1G086700_v2.0.a1	Prupe.1G086700	mitochondrial outer membrane protein porin 4	--	GO:0005739,GO:0005741,GO:0005886,GO:0008308,GO:0009617,GO:0015288,GO:0016020,GO:0040008,GO:0046930	mitochondrion|mitochondrial outer membrane|plasma membrane|voltage-gated anion channel activity|response to bacterium|porin activity|membrane|regulation of growth|pore complex	--	--	--
Prupe.1G086700	0.00168082	0.12068	0.931	0.879	1	4	1.059	Prupe.1G086700_v2.0.a1	Prupe.1G086700	mitochondrial outer membrane protein porin 4	--	GO:0005739,GO:0005741,GO:0005886,GO:0008308,GO:0009617,GO:0015288,GO:0016020,GO:0040008,GO:0046930	mitochondrion|mitochondrial outer membrane|plasma membrane|voltage-gated anion channel activity|response to bacterium|porin activity|membrane|regulation of growth|pore complex	--	--	--
Prupe.1G086800	2.64608e-52	0.297692	1	1	5.43954e-48	2	1	Prupe.1G086800_v2.0.a1	Prupe.1G086800	hypothetical protein PRUPE_1G086800	--	GO:0003729,GO:0003735,GO:0005618,GO:0005829,GO:0005886,GO:0006364,GO:0006412,GO:0009507,GO:0022626,GO:0022627,GO:0032040,GO:0042274,GO:0042788	mRNA binding|structural constituent of ribosome|cell wall|cytosol|plasma membrane|rRNA processing|translation|chloroplast|cytosolic ribosome|cytosolic small ribosomal subunit|small-subunit processome|ribosomal small subunit biogenesis|polysomal ribosome	--	--	--
Prupe.1G086800	4.67532e-10	0.137268	1	1	9.61105e-06	5	1	Prupe.1G086800_v2.0.a1	Prupe.1G086800	hypothetical protein PRUPE_1G086800	--	GO:0003729,GO:0003735,GO:0005618,GO:0005829,GO:0005886,GO:0006364,GO:0006412,GO:0009507,GO:0022626,GO:0022627,GO:0032040,GO:0042274,GO:0042788	mRNA binding|structural constituent of ribosome|cell wall|cytosol|plasma membrane|rRNA processing|translation|chloroplast|cytosolic ribosome|cytosolic small ribosomal subunit|small-subunit processome|ribosomal small subunit biogenesis|polysomal ribosome	--	--	--
Prupe.1G087100	0.00323529	0.144639	0.645	0.517	1	5	1.248	Prupe.1G087100_v2.0.a1	Prupe.1G087100	hypothetical protein PRUPE_1G087100	--	GO:0003755,GO:0009543	peptidyl-prolyl cis-trans isomerase activity|chloroplast thylakoid lumen	--	--	--
Prupe.1G087100	1.91632e-28	0.19594	0.937	0.505	3.93939e-24	7	1.855	Prupe.1G087100_v2.0.a1	Prupe.1G087100	hypothetical protein PRUPE_1G087100	--	GO:0003755,GO:0009543	peptidyl-prolyl cis-trans isomerase activity|chloroplast thylakoid lumen	--	--	--
Prupe.1G087900	5.69071e-41	0.21637	0.594	0.277	1.16984e-36	1	2.144	Prupe.1G087900_v2.0.a1	Prupe.1G087900	4-coumarate--CoA ligase 2	--	GO:0005524,GO:0009698,GO:0016207	ATP binding|phenylpropanoid metabolic process|4-coumarate-CoA ligase activity	--	--	--
Prupe.1G087900	1.29125e-07	0.135282	0.477	0.343	0.00265442	4	1.391	Prupe.1G087900_v2.0.a1	Prupe.1G087900	4-coumarate--CoA ligase 2	--	GO:0005524,GO:0009698,GO:0016207	ATP binding|phenylpropanoid metabolic process|4-coumarate-CoA ligase activity	--	--	--
Prupe.1G087900	1.40694e-45	0.415115	0.973	0.319	2.89225e-41	7	3.05	Prupe.1G087900_v2.0.a1	Prupe.1G087900	4-coumarate--CoA ligase 2	--	GO:0005524,GO:0009698,GO:0016207	ATP binding|phenylpropanoid metabolic process|4-coumarate-CoA ligase activity	--	--	--
Prupe.1G088300	7.10715e-17	0.17223	0.138	0.02	1.46102e-12	2	6.9	Prupe.1G088300_v2.0.a1	Prupe.1G088300	PREDICTED: uncharacterized protein LOC103323494	--	--	--	--	--	--
Prupe.1G088700	1.79623e-76	0.741319	0.605	0.161	3.69251e-72	2	3.758	Prupe.1G088700_v2.0.a1	Prupe.1G088700	hypothetical protein PRUPE_1G088700	NAC	GO:0003700,GO:0005634,GO:0009753,GO:0044212,GO:0045893,GO:0045995,GO:0048317,GO:0080060	DNA-binding transcription factor activity|nucleus|response to jasmonic acid|transcription regulatory region DNA binding|positive regulation of transcription, DNA-templated|regulation of embryonic development|seed morphogenesis|integument development	--	--	--
Prupe.1G089100	8.02392e-05	0.131366	0.857	0.865	1	5	0.991	Prupe.1G089100_v2.0.a1	Prupe.1G089100	hypothetical protein PRUPE_1G089100	--	GO:0003700,GO:0005516,GO:0005634,GO:0043565,GO:0080142	DNA-binding transcription factor activity|calmodulin binding|nucleus|sequence-specific DNA binding|regulation of salicylic acid biosynthetic process	--	--	--
Prupe.1G089100	3.84512e-06	0.168051	0.842	0.866	0.079044	6	0.972	Prupe.1G089100_v2.0.a1	Prupe.1G089100	hypothetical protein PRUPE_1G089100	--	GO:0003700,GO:0005516,GO:0005634,GO:0043565,GO:0080142	DNA-binding transcription factor activity|calmodulin binding|nucleus|sequence-specific DNA binding|regulation of salicylic acid biosynthetic process	--	--	--
Prupe.1G089100	6.10753e-11	0.0357786	1	0.855	1.25553e-06	7	1.17	Prupe.1G089100_v2.0.a1	Prupe.1G089100	hypothetical protein PRUPE_1G089100	--	GO:0003700,GO:0005516,GO:0005634,GO:0043565,GO:0080142	DNA-binding transcription factor activity|calmodulin binding|nucleus|sequence-specific DNA binding|regulation of salicylic acid biosynthetic process	--	--	--
Prupe.1G089300	0.00930836	0.014622	0.121	0.092	1	3	1.315	Prupe.1G089300_v2.0.a1	Prupe.1G089300	bifunctional dethiobiotin synthetase/7,8-diamino-pelargonic acid aminotransferase, mitochondrial	--	GO:0000287,GO:0004015,GO:0004141,GO:0005524,GO:0005739,GO:0009102,GO:0030170	magnesium ion binding|adenosylmethionine-8-amino-7-oxononanoate transaminase activity|dethiobiotin synthase activity|ATP binding|mitochondrion|biotin biosynthetic process|pyridoxal phosphate binding	--	--	--
Prupe.1G089300	1.14267e-12	0.131336	0.236	0.08	2.34898e-08	5	2.95	Prupe.1G089300_v2.0.a1	Prupe.1G089300	bifunctional dethiobiotin synthetase/7,8-diamino-pelargonic acid aminotransferase, mitochondrial	--	GO:0000287,GO:0004015,GO:0004141,GO:0005524,GO:0005739,GO:0009102,GO:0030170	magnesium ion binding|adenosylmethionine-8-amino-7-oxononanoate transaminase activity|dethiobiotin synthase activity|ATP binding|mitochondrion|biotin biosynthetic process|pyridoxal phosphate binding	--	--	--
Prupe.1G089400	3.70187e-28	0.288732	0.834	0.82	7.60993e-24	2	1.017	Prupe.1G089400_v2.0.a1	Prupe.1G089400	hypothetical protein PRUPE_1G089400	--	GO:0019150,GO:0019321	D-ribulokinase activity|pentose metabolic process	--	--	--
Prupe.1G089600	0.00967271	0.0304268	1	0.988	1	1	1.012	Prupe.1G089600_v2.0.a1	Prupe.1G089600	hypothetical protein PRUPE_1G089600	--	GO:0004674,GO:0004712,GO:0005524,GO:0005634,GO:0009651,GO:0010182	protein serine/threonine kinase activity|protein serine/threonine/tyrosine kinase activity|ATP binding|nucleus|response to salt stress|sugar mediated signaling pathway	--	--	--
Prupe.1G089600	2.60495e-08	0.19076	1	0.99	0.000535499	5	1.01	Prupe.1G089600_v2.0.a1	Prupe.1G089600	hypothetical protein PRUPE_1G089600	--	GO:0004674,GO:0004712,GO:0005524,GO:0005634,GO:0009651,GO:0010182	protein serine/threonine kinase activity|protein serine/threonine/tyrosine kinase activity|ATP binding|nucleus|response to salt stress|sugar mediated signaling pathway	--	--	--
Prupe.1G089800	1.0626e-12	0.257687	0.567	0.292	2.18438e-08	5	1.942	Prupe.1G089800_v2.0.a1	Prupe.1G089800	hypothetical protein PRUPE_1G089800	--	GO:0005774,GO:0006855,GO:0009624,GO:0015238,GO:0015297,GO:0016021	vacuolar membrane|drug transmembrane transport|response to nematode|drug transmembrane transporter activity|antiporter activity|integral component of membrane	--	--	DTX23
Prupe.1G090100	1.33952e-15	0.31934	0.635	0.416	2.75365e-11	3	1.526	Prupe.1G090100_v2.0.a1	Prupe.1G090100	hypothetical protein PRUPE_1G090100	--	GO:0005774,GO:0006855,GO:0009624,GO:0015238,GO:0015297,GO:0016021	vacuolar membrane|drug transmembrane transport|response to nematode|drug transmembrane transporter activity|antiporter activity|integral component of membrane	--	--	--
Prupe.1G090100	1.82445e-19	0.384166	0.749	0.418	3.75052e-15	5	1.792	Prupe.1G090100_v2.0.a1	Prupe.1G090100	hypothetical protein PRUPE_1G090100	--	GO:0005774,GO:0006855,GO:0009624,GO:0015238,GO:0015297,GO:0016021	vacuolar membrane|drug transmembrane transport|response to nematode|drug transmembrane transporter activity|antiporter activity|integral component of membrane	--	--	--
Prupe.1G090300	8.57456e-44	0.545924	0.607	0.266	1.76267e-39	3	2.282	Prupe.1G090300_v2.0.a1	Prupe.1G090300	protein DETOXIFICATION 16 isoform X3	--	GO:0005774,GO:0006855,GO:0009624,GO:0015238,GO:0015297,GO:0016021	vacuolar membrane|drug transmembrane transport|response to nematode|drug transmembrane transporter activity|antiporter activity|integral component of membrane	--	--	--
Prupe.1G091000	1.68226e-06	0.0689795	0.075	0.008	0.0345822	6	9.375	Prupe.1G091000_v2.0.a1	Prupe.1G091000	flavonoid 3-O-glucosyltransferase	--	GO:0009698,GO:0009813,GO:0016758	phenylpropanoid metabolic process|flavonoid biosynthetic process|transferase activity, transferring hexosyl groups	--	--	--
Prupe.1G091400	1.49751e-08	0.136837	0.198	0.076	0.000307843	3	2.605	Prupe.1G091400_v2.0.a1	Prupe.1G091400	hypothetical protein PRUPE_1G091400	--	GO:0005576,GO:0006952,GO:0009607	extracellular region|defense response|response to biotic stimulus	--	--	--
Prupe.1G091400	1.66661e-21	0.287055	0.33	0.069	3.42605e-17	5	4.783	Prupe.1G091400_v2.0.a1	Prupe.1G091400	hypothetical protein PRUPE_1G091400	--	GO:0005576,GO:0006952,GO:0009607	extracellular region|defense response|response to biotic stimulus	--	--	--
Prupe.1G091600	9.18783e-24	0.159304	0.91	0.507	1.88874e-19	7	1.795	Prupe.1G091600_v2.0.a1	Prupe.1G091600	uncharacterized protein LOC18793725	--	GO:0005634,GO:0005737,GO:0016042,GO:0044255,GO:0047372	nucleus|cytoplasm|lipid catabolic process|cellular lipid metabolic process|acylglycerol lipase activity	--	--	--
Prupe.1G091700	0.00992171	0.133117	0.273	0.179	1	4	1.525	Prupe.1G091700_v2.0.a1	Prupe.1G091700	CBL-interacting serine/threonine-protein kinase 21	--	GO:0004674,GO:0005524,GO:0005634,GO:0005737,GO:0005829,GO:0006468,GO:0009705,GO:0035556,GO:0071470,GO:0071472	protein serine/threonine kinase activity|ATP binding|nucleus|cytoplasm|cytosol|protein phosphorylation|plant-type vacuole membrane|intracellular signal transduction|cellular response to osmotic stress|cellular response to salt stress	--	--	--
Prupe.1G091700	0.0027417	0.129011	0.308	0.18	1	6	1.711	Prupe.1G091700_v2.0.a1	Prupe.1G091700	CBL-interacting serine/threonine-protein kinase 21	--	GO:0004674,GO:0005524,GO:0005634,GO:0005737,GO:0005829,GO:0006468,GO:0009705,GO:0035556,GO:0071470,GO:0071472	protein serine/threonine kinase activity|ATP binding|nucleus|cytoplasm|cytosol|protein phosphorylation|plant-type vacuole membrane|intracellular signal transduction|cellular response to osmotic stress|cellular response to salt stress	--	--	--
Prupe.1G091900	5.80102e-39	0.220663	1	0.999	1.19252e-34	1	1.001	Prupe.1G091900_v2.0.a1	Prupe.1G091900	hypothetical protein PRUPE_1G091900	--	GO:0005773,GO:0005774,GO:0005783,GO:0005794,GO:0009045,GO:0042732,GO:0046872	vacuole|vacuolar membrane|endoplasmic reticulum|Golgi apparatus|xylose isomerase activity|D-xylose metabolic process|metal ion binding	--	--	XYLA
Prupe.1G091900	2.38368e-92	0.384395	1	0.999	4.90013e-88	2	1.001	Prupe.1G091900_v2.0.a1	Prupe.1G091900	hypothetical protein PRUPE_1G091900	--	GO:0005773,GO:0005774,GO:0005783,GO:0005794,GO:0009045,GO:0042732,GO:0046872	vacuole|vacuolar membrane|endoplasmic reticulum|Golgi apparatus|xylose isomerase activity|D-xylose metabolic process|metal ion binding	--	--	XYLA
Prupe.1G092000	1.26133e-05	0.0399423	0.069	0.022	0.259292	5	3.136	Prupe.1G092000_v2.0.a1	Prupe.1G092000	hypothetical protein PRUPE_1G092000	--	GO:0005773	vacuole	--	--	--
Prupe.1G092400	2.85692e-08	0.0718284	0.084	0.017	0.000587298	3	4.941	Prupe.1G092400_v2.0.a1	Prupe.1G092400	(R)-mandelonitrile lyase 2-like	--	GO:0005773,GO:0016614,GO:0033095,GO:0046593,GO:0050660	vacuole|oxidoreductase activity, acting on CH-OH group of donors|aleurone grain|mandelonitrile lyase activity|flavin adenine dinucleotide binding	--	--	--
Prupe.1G092500	4.37128e-70	0.718504	0.715	0.274	8.98604e-66	3	2.609	Prupe.1G092500_v2.0.a1	Prupe.1G092500	(R)-mandelonitrile lyase 2	--	GO:0005773,GO:0016614,GO:0033095,GO:0046593,GO:0050660	vacuole|oxidoreductase activity, acting on CH-OH group of donors|aleurone grain|mandelonitrile lyase activity|flavin adenine dinucleotide binding	--	--	--
[truncated: 30,388 more rows]

## Sheet: Table S6
gene	p_val	avg_logFC	pct.1	pct.2	p_val_adj	cluster	gene_diff	gene_id	gene_name	description	TFs_Family	GO_id	GO_term	pathway	pathway_description	BLAST_on_TAIR10
[truncated: 39,047 more rows]

## Sheet: Table S7
gene	p_val	avg_logFC	pct.1	pct.2	p_val_adj	cluster	gene_diff	gene_id	gene_name	description	TFs_Family	GO_id	GO_term	pathway	pathway_description	BLAST_on_TAIR10
[truncated: 51,357 more rows]

[truncated: 2 more sheets: Table S8, Table S9]
